# Supplementary material for: A machine learning method for improving the accuracy of radiation biodosimetry by combining data from the dicentric chromosomes and micronucleus assays
Source: Sci Rep. 2022 Dec 6;12:21077. doi: 10.1038/s41598-022-25453-2 (PMC9726929; doi:10.1038/s41598-022-25453-2)
Supplement: Supplementary file 2 — Supplementary Information 2. [file 41598_2022_25453_MOESM2_ESM.csv]

Sex	Age	Race	Ethnicity	Yield	Mi_BN	Mi_BN_c	Dose
1	22	2	2	0.005674232	0.1	0.728571429	0
1	69	3	0	0.011875	0.043478261	0.555590062	0
0	24	0	1	0.011290323	0	0.294327731	0
0	38	0	1	0.008458035	0.181818182	0.445238095	0
1	42	0	1	0.016216216	0.172413793	0.570935961	0
0	19	0	1	0.003755869	0.107142857	0.462755102	0
1	69	3	0	0.020467836	0.210526316	0.686466165	3
0	24	0	1	0.025684932	0.294117647	0.558823529	3
0	38	0	1	0.019784173	0.181818182	0.445238095	3
1	42	0	1	0.047619048	0.086956522	0.413664596	3
0	19	0	1	0.019893899	0.113636364	0.444155844	3
1	69	3	0	0.026954178	0.12	0.522	3
0	39	1	2	0.040302267	0.4	0.692142857	3
0	24	0	1	0.031779661	0.12195122	0.376655052	3
1	22	2	2	0.022875817	0.111111111	0.415873016	3
1	69	3	0	0.025157233	0.282051282	0.761538462	3
0	24	0	1	0.034545455	0.076923077	0.284395604	3
0	19	0	1	0.029824561	0.054216867	0.294061962	3
0	19	0	1	0.079617834	0.052023121	0.508009909	8
1	69	3	0	0.064102564	0.361111111	0.826984127	8
1	41	0	1	0.006844627	0.00952381	0.097251701	0
0	32	3	0	0.009719222	0.103921569	0.355798319	0
0	23	2	2	0.016323024	0.014285714	0.158017493	0
0	37	3	0	0.026829268	0.029	0.176057143	0
1	22	2	2	0.011029412	0.006700168	0.116475233	0
1	37	3	1	0.017636684	0.004807692	0.101346154	0
1	27	1	0	0.008833922	0.014121801	0.147320641	0
0	29	2	0	0.016085791	0.009098428	0.113021387	0
1	41	0	1	0.030516432	0.0906298	0.290498135	3
0	32	3	0	0.027667984	0.103921569	0.355798319	3
0	23	2	2	0.049926579	0.069958848	0.422398589	3
0	37	3	0	0.040935673	0.082125604	0.436162871	3
1	22	2	2	0.11372549	0.121428571	0.532193878	3
1	37	3	1	0.039877301	0.127226463	0.43133406	3
1	27	1	0	0.059336824	0.014121801	0.147320641	3
0	29	2	0	0.045652174	0.076033058	0.324108619	3
1	41	0	1	0.023094688	0.092691622	0.334326458	3
0	32	3	0	0.069444444	0.108050847	0.385956416	3
0	23	2	2	0.077966102	0.078947368	0.410794844	3
0	37	3	0	0.056910569	0.07875895	0.452403682	3
1	22	2	2	0.048387097	0.105839416	0.601616267	3
1	37	3	1	0.059701493	0.089552239	0.452963753	3
1	27	1	0	0.03125	0.102236422	0.411022364	3
0	29	2	0	0.062857143	0.07706422	0.372267366	3
1	41	0	1	0.021946565	0.130653266	0.357597511	3
0	32	3	0	0.032490975	0.115107914	0.437684138	3
0	23	2	2	0.062992126	0.080979284	0.448533764	3
0	37	3	0	0.047021944	0.107551487	0.463223276	3
1	22	2	2	0.052863436	0.110738255	0.520661553	3
1	37	3	1	0.032520325	0.07278481	0.426898734	3
1	27	1	0	0.044303797	0.092592593	0.401904762	3
0	29	2	0	0.039848197	0.082616179	0.304057045	3
1	41	0	1	0.078014184	0.064846416	0.547245246	8
0	32	3	0	0.096153846	0.042780749	0.60855615	8
0	23	2	2	0.173913043	0.017326733	0.370544554	8
0	37	3	0	0.08	0.014184397	0.370989531	8
1	22	2	2	0.127272727	0.037344398	0.610491998	8
1	37	3	1	0.098039216	0.047619048	0.583401361	8
1	27	1	0	0.023809524	0.028235294	0.537008403	8
0	29	2	0	0.035714286	0.006493506	0.515074212	8
1	41	0	1	0.119402985	0.069400631	0.505993691	8
0	32	3	0	0.183673469	0.038596491	0.483759398	8
0	23	2	2	0.113989637	0.050397878	0.505721864	8
0	37	3	0	0.12987013	0.079268293	0.766027875	8
1	22	2	2	0.046875	0.034883721	0.717857143	8
1	37	3	1	0.171428571	0.028340081	0.515153268	8
1	27	1	0	0.155844156	0.043560606	0.436011905	8
0	29	2	0	0.1328125	0.072580645	0.467434716	8
1	41	0	1	0.053278689	0.069306931	0.550070721	8
0	32	3	0	0.086956522	0.056149733	0.403170359	8
0	23	2	2	0.219354839	0.037406484	0.468721055	8
0	37	3	0	0.162790698	0.052173913	0.524679089	8
1	22	2	2	0.101449275	0.023923445	0.663226247	8
1	37	3	1	0.048387097	0.057268722	0.592385148	8
1	27	1	0	0.145945946	0.051327434	0.355423515	8
0	29	2	0	0.10982659	0.032608696	0.346195652	8
1	41	0	1	0.06185567	0.12749004	0.68412066	8
0	32	3	0	0.13592233	0.090909091	0.441944542	8
0	23	2	2	0.049535604	0.064989518	0.474303684	8
0	37	3	0	0.053030303	0.044368601	0.588834715	8
1	37	3	1	0.132352941	0.098214286	0.563201531	8
1	27	1	0	0.087155963	0.058139535	0.413150609	8
0	29	2	0	0.163793103	0.075425791	0.397427876	8
0	39	2	2	0.02147923	0.082857143	0.22077551	0
0	21	3	2	0.021313364	0.113879004	0.254194204	0
1	27	3	1	0.022944116	0.085545723	0.255457227	0
1	36	3	2	0.037647902	0.0625	0.233113354	0
1	35	3	1	0.031353135	0.075085324	0.223208191	0
0	23	3	2	0.063781321	0.086021505	0.251651306	0
0	29	3	1	0.039735099	0.143369176	0.279109063	0
1	25	0	1	0.029249928	0.098101266	0.202848101	0
0	39	2	2	0.0371669	0.239669421	0.412042503	3
0	21	3	2	0.041260745	0.293233083	0.474865736	3
1	27	3	1	0.030398323	0.354166667	0.50952381	3
1	36	3	2	0.020763563	0.294117647	0.46197479	3
1	35	3	1	0.044297832	0.403100775	0.567331118	3
0	23	3	2	0.058301648	0.282051282	0.460561661	3
0	29	3	1	0.036968577	0.283870968	0.439539171	3
1	25	0	1	0.036318096	0.169117647	0.308613445	3
0	39	2	2	0.027742211	0.357142857	0.57244898	3
0	21	3	2	0.028520499	0.306122449	0.47133139	3
1	27	3	1	0.025837707	0.402985075	0.605010661	3
1	36	3	2	0.028856826	0.402985075	0.605010661	3
1	35	3	1	0.036450839	0.403100775	0.567331118	3
0	23	3	2	0.044100802	0.282051282	0.460561661	3
0	29	3	1	0.045650301	0.283870968	0.439539171	3
1	25	0	1	0.04899931	0.169117647	0.308613445	3
0	39	2	2	0.022515278	0.311258278	0.518732261	3
0	21	3	2	0.019907407	0.303225806	0.539354839	3
1	27	3	1	0.029376258	0.226600985	0.450387051	3
1	36	3	2	0.018348624	0.248780488	0.487456446	3
1	35	3	1	0.035079514	0.24260355	0.456297549	3
0	23	3	2	0.045084193	0.193548387	0.380337942	3
0	29	3	1	0.060606061	0.282258065	0.537096774	3
1	25	0	1	0.03358209	0.246153846	0.451758242	3
0	39	2	2	0.022449783	0.264864865	0.438223938	3
0	21	3	2	0.020545073	0.319018405	0.513672217	3
1	27	3	1	0.022643253	0.363636364	0.552337662	3
1	36	3	2	0.015084852	0.216911765	0.392331933	3
1	35	3	1	0.021381579	0.213836478	0.426774483	3
0	23	3	2	0.029426189	0.244019139	0.420437457	3
0	29	3	1	0.040139616	0.186746988	0.367814114	3
1	25	0	1	0.03639941	0.228571429	0.396428571	3
1	27	3	1	0.068292683	0.368421053	0.917293233	8
1	36	3	2	0.070175439	0.649122807	1.113533835	8
0	23	3	2	0.103723404	0.65	1.387857143	8
1	25	0	1	0.064676617	0.347826087	0.929192547	8
1	27	3	1	0.068421053	0.107142857	0.967346939	8
1	36	3	2	0.077636153	0.4375	1.012797619	8
1	35	3	1	0.084337349	0.230769231	0.962637363	8
0	23	3	2	0.092857143	0.523809524	1.731972789	8
0	39	2	2	0.054755043	0.675675676	1.168339768	8
0	21	3	2	0.060822898	0.416666667	1.276785714	8
1	27	3	1	0.066235864	0.653846154	1.582967033	8
1	36	3	2	0.07223796	0.446601942	0.784882108	8
1	35	3	1	0.062015504	0.775	1.2975	8
0	23	3	2	0.070208729	0.424242424	0.999134199	8
1	25	0	1	0.070934256	0.904761905	1.623129252	8
0	44	3	0	0.022311828	0.028571429	0.299387755	0
1	38	2	0	0.008238063	0.005952381	0.205102041	0
1	18	2	0	0.008472464	0.029850746	0.392110874	0
1	29	2	0	0.009315944	0	0.290816327	0
0	29	2	0	0.033881248	0.013513514	0.225482625	0
0	44	3	0	0.042957746	0.266666667	0.583492063	3
1	38	2	0	0.032440783	0.196969697	0.40465368	3
1	18	2	0	0.043655413	0.082352941	0.34789916	3
1	29	2	0	0.046961326	0.171875	0.394196429	3
0	29	2	0	0.045081967	0.097560976	0.280487805	3
0	44	3	0	0.029907558	0.266666667	0.583492063	3
1	38	2	0	0.034331629	0.196969697	0.40465368	3
1	18	2	0	0.027183343	0.082352941	0.34789916	3
1	29	2	0	0.03026038	0.171875	0.394196429	3
0	29	2	0	0.024967148	0.097560976	0.280487805	3
0	44	3	0	0.025316456	0.133333333	0.454285714	3
1	38	2	0	0.026258993	0.270967742	0.458156682	3
1	18	2	0	0.037192247	0.235294118	0.452773109	3
1	29	2	0	0.037712131	0.28	0.485333333	3
0	29	2	0	0.029966704	0.285714286	0.541632653	3
0	44	3	0	0.026362039	0.194029851	0.424733475	3
1	38	2	0	0.022265247	0.182320442	0.340015785	3
1	18	2	0	0.026759744	0.131034483	0.311428571	3
1	29	2	0	0.019208382	0.130952381	0.342006803	3
1	38	2	0	0.086288416	0.375	0.804910714	8
1	38	2	0	0.109874826	0.260869565	0.857763975	8
0	44	3	0	0.071278826	0.476190476	0.936734694	8
1	38	2	0	0.09841629	0.666666667	1.296428571	8
1	18	2	0	0.055162659	0.318181818	0.814935065	8
1	24	3	1	0.014946962	0.024	0.329771429	0
0	23	3	0	0.021963245	0.046277666	0.233774073	0
0	28	0	1	0.040468584	0.052173913	0.263519669	0
1	19	1	0	0.02031746	0.031784841	0.171987426	0
1	30	2	0	0.04228422	0.054347826	0.242158385	0
1	19	3	0	0.023965142	0.045454545	0.307594579	0
1	19	3	0	0.015151515	0.0472103	0.268976088	0
1	41	3	0	0.01589404	0.034375	0.247008929	0
1	24	3	1	0.029874214	0.359550562	0.817656501	3
0	23	3	0	0.026226734	0.182432432	0.48976834	3
0	28	0	1	0.028446389	0.416666667	0.717142857	3
1	19	1	0	0.024125452	0.335135135	0.537837838	3
1	30	2	0	0.038257173	0.429411765	0.675966387	3
1	19	3	0	0.03087886	0.346153846	0.550171703	3
1	19	3	0	0.015841584	0.303030303	0.602453102	3
1	41	3	0	0.023636364	0.283783784	0.537258687	3
1	24	3	1	0.034274194	0.349514563	0.647156727	3
0	23	3	0	0.034548944	0.278350515	0.604418262	3
0	28	0	1	0.038123167	0.291666667	0.714880952	3
1	19	1	0	0.024449878	0.319727891	0.533236152	3
1	30	2	0	0.033472803	0.257142857	0.547653061	3
1	19	3	0	0.030905077	0.288546256	0.485525488	3
1	19	3	0	0.035714286	0.269662921	0.614125201	3
1	41	3	0	0.044827586	0.317919075	0.554913295	3
1	24	3	1	0.027881041	0.135802469	0.499647266	3
0	23	3	0	0.025291829	0.234234234	0.530888031	3
0	28	0	1	0.033742331	0.29245283	0.624932615	3
1	19	1	0	0.035714286	0.289655172	0.546305419	3
1	30	2	0	0.040856031	0.365384615	0.586263736	3
1	19	3	0	0.033370412	0.317280453	0.533427762	3
1	19	3	0	0.016786571	0.38317757	0.710947931	3
1	41	3	0	0.037267081	0.229050279	0.459217877	3
1	24	3	1	0.098901099	0.311111111	1.275555556	8
0	23	3	0	0.076115486	0.333333333	1.094047619	8
0	28	0	1	0.063559322	0.315789474	1.35	8
1	19	1	0	0.078817734	0.411764706	1.313865546	8
1	30	2	0	0.065891473	0.411764706	1.263585434	8
1	19	3	0	0.060869565	0.35	0.9175	8
1	19	3	0	0.04040404	0.523809524	1.084693878	8
1	41	3	0	0.057692308	0.184210526	1.013533835	8
1	19	1	0	0.077586207	0.619047619	1.546938776	8
1	30	2	0	0.058510638	0.619047619	1.783673469	8
1	19	3	0	0.053078556	0.628571429	1.368163265	8
1	19	3	0	0.042553191	0.5	1.379285714	8
1	41	3	0	0.062015504	0.423076923	1.432967033	8
1	30	2	0	0.088082902	0.365853659	1.120209059	8
1	19	3	0	0.084051724	0.525252525	1.152236652	8
1	41	3	0	0.06547619	0.772727273	2.042857143	8
1	19	3	0	0.063953488	0.357142857	1.377891156	8
1	62	0	1	0.02461258	0.05	1.232857143	3
0	29	1	1	0.025096525	0.318181818	1.257792208	3
0	29	1	1	0.020299145	0.090909091	0.943506494	3
1	57	0	1	0.035629454	0.025586354	0.107127627	0
1	57	0	1	0.041044776	0.037735849	0.122183288	0
1	54	0	1	0.044362292	0.042881647	0.134329821	0
1	27	2	0	0.018823529	0.030989273	0.09732675	0
0	36	3	0	0.015665796	0.035799523	0.140572792	0
0	25	0	1	0.014028056	0.057142857	0.122721088	0
1	66	3	0	0.068447412	0.035294118	0.128571429	0
1	26	3	1	0.018709074	0.024125452	0.088350853	0
1	57	0	1	0.055555556	0.254545455	0.348311688	3
1	57	0	1	0.065217391	0.271604938	0.39691358	3
1	54	0	1	0.03649635	0.238390093	0.337107475	3
1	27	2	0	0.079365079	0.259459459	0.408725869	3
0	36	3	0	0.055214724	0.272401434	0.373988735	3
0	25	0	1	0.056306306	0.26	0.361428571	3
1	66	3	0	0.058365759	0.276859504	0.414757969	3
1	26	3	1	0.017751479	0.248756219	0.346695096	3
1	57	0	1	0.074193548	0.254545455	0.348311688	3
1	57	0	1	0.073426573	0.271604938	0.39691358	3
1	54	0	1	0.039361702	0.238390093	0.337107475	3
1	27	2	0	0.032380952	0.259459459	0.408725869	3
0	36	3	0	0.056980057	0.272401434	0.373988735	3
0	25	0	1	0.055743243	0.26	0.361428571	3
1	66	3	0	0.060483871	0.276859504	0.414757969	3
1	26	3	1	0.025735294	0.248756219	0.346695096	3
1	57	0	1	0.119170984	0.283737024	0.401828967	3
1	57	0	1	0.056122449	0.356589147	0.53316722	3
1	54	0	1	0.094650206	0.366477273	0.474918831	3
1	27	2	0	0.06870229	0.356948229	0.462203192	3
0	36	3	0	0.033088235	0.288461538	0.414423077	3
0	25	0	1	0.033018868	0.366037736	0.473207547	3
1	66	3	0	0.064748201	0.356435644	0.496534653	3
1	26	3	1	0.053475936	0.37394958	0.481092437	3
1	57	0	1	0.109289617	0.383928571	0.508418367	3
1	57	0	1	0.159574468	0.325471698	0.5143531	3
1	54	0	1	0.116731518	0.352941176	0.451540616	3
1	27	2	0	0.073469388	0.348242812	0.464354176	3
0	36	3	0	0.097046414	0.268867925	0.391037736	3
0	25	0	1	0.056872038	0.29020979	0.397152847	3
1	66	3	0	0.088235294	0.331460674	0.48258427	3
1	26	3	1	0.048979592	0.301075269	0.429723502	3
1	57	0	1	0.097222222	0.333333333	1.216017316	8
1	57	0	1	0.114035088	0.34375	1.327678571	8
1	54	0	1	0.066473988	0.46875	1.073214286	8
1	27	2	0	0.06993007	0.888888889	1.643386243	8
0	36	3	0	0.062146893	0.95	1.740714286	8
1	57	0	1	0.07	0.375	1.498809524	8
1	54	0	1	0.062706271	0.685714286	1.30244898	8
1	27	2	0	0.038011696	0.434782609	1.262111801	8
0	25	0	1	0.082539683	0.448275862	1.089162562	8
1	57	0	1	0.06372549	0.681818182	1.462987013	8
1	54	0	1	0.076470588	0.744680851	1.182066869	8
1	27	2	0	0.06504065	0.814814815	1.544444444	8
0	25	0	1	0.051118211	0.628571429	0.918571429	8
1	66	3	0	0.115702479	0.318181818	1.129220779	8
1	26	1	1	0.024315068	0.019313305	0.193776824	0
1	29	2	0	0.024696526	0.031847134	0.29344859	0
0	27	3	1	0.026712329	0.008695652	0.184761905	0
0	26	3	0	0.025510204	0.018292683	0.291027875	0
1	65	3	0	0.026286353	0.025559105	0.2710178	0
1	37	0	0	0.032736257	0.039800995	0.266595593	0
0	60	0	0	0.032460137	0.048484848	0.222640693	0
1	49	0	0	0.018407363	0.069544365	0.396951011	0
1	26	1	1	0.037340619	0.265625	0.524925595	3
1	29	2	0	0.034843206	0.274725275	0.737676609	3
0	27	3	1	0.027597403	0.135802469	0.547442681	3
0	26	3	0	0.021052632	0.246835443	0.674050633	3
1	65	3	0	0.079268293	0.347368421	0.748571429	3
1	37	0	0	0.044609665	0.367647059	0.707142857	3
0	60	0	0	0.037199125	0.265625	0.585714286	3
1	49	0	0	0.017955801	0.207650273	0.549258392	3
1	26	1	1	0.054794521	0.28	0.550761905	3
1	29	2	0	0.040816327	0.333333333	0.696992481	3
0	27	3	1	0.029411765	0.264957265	0.565811966	3
0	26	3	0	0.013513514	0.224242424	0.609090909	3
1	65	3	0	0.027027027	0.224137931	0.775	3
1	37	0	0	0.042414356	0.353846154	0.658461538	3
0	60	0	0	0.040983607	0.314136126	0.557068063	3
1	49	0	0	0.02339688	0.269541779	0.569464767	3
1	26	1	1	0.108882521	0.5	1.466964286	8
1	29	2	0	0.051428571	0.208333333	1.202380952	8
0	26	3	0	0.056074766	0.461538462	1.880769231	8
1	65	3	0	0.091525424	0.305555556	1.651587302	8
1	37	0	0	0.094155844	0.454545455	1.836363636	8
0	60	0	0	0.197247706	0.476190476	2.004081633	8
1	49	0	0	0.119675456	0.252427184	1.056171983	8
0	26	3	0	0.082949309	0.451612903	1.358064516	8
1	65	3	0	0.0703125	0.65625	1.816517857	8
0	60	0	0	0.129955947	0.548387097	1.483870968	8
1	49	0	0	0.051643192	0.372727273	1.023506494	8
0	26	3	0	0.103448276	0.4	1.703571429	8
1	65	3	0	0.106060606	0.458333333	1.716666667	8
1	37	0	0	0.11965812	0.454545455	1.177922078	8
0	60	0	0	0.19379845	0.8	1.841428571	8
1	49	0	0	0.072815534	0.25	0.956015038	8
1	24	3	0	0.002243829	0.025586354	0.152756625	0
1	25	2	0	0.004018754	0.041304348	0.22689441	0
0	69	2	0	0.010288066	0.034146341	0.246271777	0
1	31	1	0	0.00862069	0.02004008	0.190208989	0
1	43	0	0	0.009031199	0.030075188	0.236143931	0
1	53	0	0	0.005865103	0.054545455	0.236103896	0
1	48	0	0	0.004734848	0.077272727	0.299480519	0
1	24	3	0	0.016049383	0.175965665	0.348988351	3
1	25	2	0	0.015080113	0.162303665	0.413313388	3
0	69	2	0	0.024886878	0.148514851	0.410608204	3
1	31	1	0	0.013354281	0.21182266	0.424067558	3
1	43	0	0	0.012279355	0.28164557	0.540732369	3
1	53	0	0	0.01911589	0.334763948	0.57167382	3
1	48	0	0	0.021630616	0.292834891	0.527325323	3
1	24	3	0	0.016650343	0.245192308	0.459134615	3
1	25	2	0	0.020571429	0.170731707	0.414924506	3
0	69	2	0	0.03125	0.302752294	0.621887287	3
1	31	1	0	0.021764032	0.271523179	0.443235572	3
1	43	0	0	0.015238095	0.277070064	0.596587807	3
1	53	0	0	0.020125786	0.245989305	0.554392666	3
1	48	0	0	0.022760646	0.352631579	0.602781955	3
1	24	3	0	0.011588275	0.156756757	0.332625483	3
1	25	2	0	0.029461279	0.207253886	0.464618801	3
0	69	2	0	0.016245487	0.325842697	0.738041734	3
1	31	1	0	0.018423746	0.24120603	0.484709261	3
1	43	0	0	0.016585366	0.328947368	0.668890977	3
1	53	0	0	0.019038076	0.428571429	0.790367347	3
1	48	0	0	0.024124514	0.381481481	0.692592593	3
1	24	3	0	0.065088757	0.705882353	1.388655462	8
1	25	2	0	0.094736842	0.857142857	1.761734694	8
1	43	0	0	0.055970149	0.48	1.262095238	8
1	53	0	0	0.055335968	0.4375	1.511607143	8
1	48	0	0	0.059490085	0.793650794	1.591836735	8
1	24	3	0	0.06547619	0.142857143	1.472789116	8
1	25	2	0	0.085714286	0.5625	1.328125	8
1	31	1	0	0.134615385	0.633333333	1.381904762	8
1	43	0	0	0.048346056	0.506493506	1.200371058	8
1	53	0	0	0.091922006	0.615384615	1.371978022	8
1	48	0	0	0.075163399	0.539473684	1.262030075	8
1	24	3	0	0.07960199	0.5	1.483766234	8
1	25	2	0	0.075907591	0.516129032	1.302764977	8
1	31	1	0	0.111842105	0.4	1.28	8
1	43	0	0	0.047858942	0.544444444	1.252857143	8
1	53	0	0	0.035519126	0.622641509	1.328301887	8
1	48	0	0	0.047543582	0.546666667	1.193714286	8
1	59	3	0	0.012864918	0.062248996	0.288296041	0
0	51	2	0	0.012329656	0.013114754	0.189320843	0
0	42	1	1	0.010664229	0.03374778	0.204592743	0
0	52	1	0	0.021876519	0.050473186	0.265254619	0
1	22	2	0	0.014114114	0.028409091	0.184550866	0
0	52	0	1	0.013309672	0.033536585	0.20065331	0
1	38	3	1	0.009001637	0.024793388	0.282644628	0
0	27	3	0	0.006566946	0.025882353	0.187462185	0
1	59	3	0	0.031031031	0.282442748	0.550127226	3
0	51	2	0	0.029411765	0.244360902	0.491729323	3
0	42	1	1	0.024777007	0.206185567	0.48610702	3
0	52	1	0	0.024827586	0.194968553	0.554357592	3
1	22	2	0	0.038781163	0.25477707	0.480982712	3
0	52	0	1	0.028885832	0.227091633	0.471542402	3
1	38	3	1	0.029357798	0.272727273	0.607792208	3
0	27	3	0	0.018072289	0.231707317	0.492508711	3
1	59	3	0	0.030275229	0.282442748	0.550127226	3
0	51	2	0	0.037239869	0.244360902	0.491729323	3
0	42	1	1	0.02173913	0.206185567	0.48610702	3
0	52	1	0	0.053639847	0.194968553	0.554357592	3
1	22	2	0	0.061181435	0.25477707	0.480982712	3
0	52	0	1	0.026682135	0.227091633	0.471542402	3
1	38	3	1	0.041610738	0.272727273	0.607792208	3
0	27	3	0	0.052830189	0.231707317	0.492508711	3
1	59	3	0	0.021106259	0.293948127	0.594524496	3
0	51	2	0	0.024701195	0.263736264	0.54563056	3
0	42	1	1	0.020013803	0.272084806	0.584401817	3
0	52	1	0	0.027616279	0.246636771	0.522357463	3
1	22	2	0	0.036745407	0.234782609	0.571055901	3
0	52	0	1	0.022491349	0.333333333	0.596934116	3
1	38	3	1	0.021592443	0.315789474	0.628947368	3
0	27	3	0	0.037662338	0.244680851	0.488829787	3
1	59	3	0	0.023370234	0.416666667	0.709013605	3
0	51	2	0	0.037674038	0.341614907	0.580434783	3
0	42	1	1	0.014848289	0.253061224	0.60851312	3
0	52	1	0	0.029147982	0.34939759	0.683562823	3
1	22	2	0	0.04070407	0.327731092	0.642256903	3
0	52	0	1	0.030133929	0.372727273	0.641493506	3
1	38	3	1	0.028890348	0.301369863	0.608610568	3
0	27	3	0	0.02440678	0.330508475	0.651210654	3
1	59	3	0	0.071269488	0.375	1.034253247	8
0	51	2	0	0.114624506	0.533333333	1.15952381	8
0	42	1	1	0.04950495	0.6	1.580571429	8
0	52	1	0	0.173333333	0.576923077	1.77032967	8
0	52	0	1	0.091836735	0.447368421	1.270676692	8
1	59	3	0	0.061868687	0.465909091	1.15487013	8
0	51	2	0	0.179190751	0.510204082	1.377842566	8
0	42	1	1	0.065217391	0.342857143	1.555102041	8
0	52	1	0	0.096774194	0.321428571	1.298469388	8
0	52	0	1	0.065088757	0.551724138	1.590147783	8
1	59	3	0	0.069984448	0.529411765	1.084753902	8
0	51	2	0	0.094890511	0.558823529	1.218907563	8
0	42	1	1	0.054673721	0.555555556	1.55026455	8
0	52	1	0	0.094420601	0.545454545	1.542857143	8
0	52	0	1	0.119047619	0.833333333	1.799603175	8
1	38	3	1	0.08	0.653846154	1.554945055	8
1	26	3	0	0.010731707	0.03820598	0.261556716	0
0	25	2	0	0.00996264	0.043413174	0.144482464	0
1	46	3	0	0.010349288	0.031518625	0.137781416	0
0	32	2	0	0.003623188	0.030959752	0.242857143	0
1	29	3	0	0.015841584	0.031531532	0.156145431	0
1	23	2	0	0.010486891	0.025380711	0.126879381	0
1	25	1	0	0.006051437	0.047120419	0.172139117	0
1	30	2	0	0.012886598	0.029978587	0.146252677	0
1	26	3	0	0.020958084	0.229755179	0.398601022	3
0	25	2	0	0.035294118	0.225705329	0.360143305	3
1	46	3	0	0.041666667	0.217142857	0.381142857	3
0	32	2	0	0.039167687	0.270491803	0.506557377	3
1	29	3	0	0.074695122	0.289377289	0.469387755	3
1	23	2	0	0.023284314	0.235915493	0.393008048	3
1	25	1	0	0.032183908	0.210045662	0.396999348	3
1	30	2	0	0.062801932	0.16	0.298730159	3
1	26	3	0	0.021834061	0.229755179	0.398601022	3
0	25	2	0	0.027568922	0.225705329	0.360143305	3
1	46	3	0	0.045380875	0.217142857	0.381142857	3
0	32	2	0	0.031180401	0.270491803	0.506557377	3
1	29	3	0	0.052821128	0.289377289	0.469387755	3
1	23	2	0	0.025188917	0.235915493	0.393008048	3
1	25	1	0	0.029284165	0.210045662	0.396999348	3
1	30	2	0	0.049206349	0.16	0.298730159	3
1	26	3	0	0.029733959	0.278597786	0.490827623	3
0	25	2	0	0.055155875	0.324099723	0.489592402	3
1	46	3	0	0.042201835	0.263157895	0.420032223	3
0	32	2	0	0.022346369	0.36440678	0.618159806	3
1	29	3	0	0.026172301	0.316109422	0.500434216	3
1	23	2	0	0.025025025	0.334963325	0.477750611	3
1	25	1	0	0.036398467	0.324705882	0.47394958	3
1	30	2	0	0.036410923	0.322916667	0.471875	3
1	26	3	0	0.016295026	0.364705882	0.571960784	3
0	25	2	0	0.05061082	0.274509804	0.463305322	3
1	46	3	0	0.030701754	0.433497537	0.621182266	3
0	32	2	0	0.022508039	0.38150289	0.622254335	3
1	29	3	0	0.058312655	0.416666667	0.615666667	3
1	23	2	0	0.023784902	0.340983607	0.5064637	3
1	25	1	0	0.020661157	0.298329356	0.437401977	3
1	30	2	0	0.041931385	0.258964143	0.434206033	3
1	26	3	0	0.044444444	0.40625	0.889620536	8
0	25	2	0	0.119047619	0.756097561	1.389547038	8
1	46	3	0	0.116564417	0.470588235	1.380252101	8
0	32	2	0	0.147679325	0.425925926	1.163227513	8
1	29	3	0	0.190812721	0.263157895	1.295112782	8
1	23	2	0	0.127516779	0.305555556	1.14047619	8
1	25	1	0	0.103658537	0.515151515	1.487445887	8
1	30	2	0	0.160714286	0.461538462	1.482417582	8
1	26	3	0	0.079452055	0.54109589	0.973483366	8
0	25	2	0	0.12254902	0.625	1.523214286	8
1	46	3	0	0.130177515	0.392857143	1.325510204	8
0	32	2	0	0.094462541	0.477272727	1.379220779	8
1	29	3	0	0.145015106	0.431034483	1.141133005	8
1	23	2	0	0.081967213	0.259259259	1.265608466	8
1	25	1	0	0.126865672	0.56	1.434285714	8
1	30	2	0	0.128440367	0.379310345	1.386206897	8
1	26	3	0	0.106583072	0.515151515	1.096825397	8
0	25	2	0	0.108108108	0.793103448	1.215763547	8
1	46	3	0	0.121212121	0.424242424	1.178787879	8
0	32	2	0	0.133333333	0.5	1.2775	8
1	29	3	0	0.142076503	0.5	1.523469388	8
1	25	1	0	0.136690647	0.3	1.429285714	8
0	49	1	0	0.009661836	0.034693878	0.249008746	0
0	24	3	1	0.015241882	0.015503876	0.244850498	0
0	31	3	0	0.017372881	0.063218391	0.303366174	0
0	20	3	0	0.004828797	0.060386473	0.235058661	0
1	22	3	0	0.005371094	0.057401813	0.261415624	0
0	22	2	0	0.007762557	0.039473684	0.242042607	0
1	29	1	1	0.010167768	0.01863354	0.232475599	0
0	47	0	1	0.011752683	0.019354839	0.208479263	0
0	49	1	0	0.024050633	0.139013453	0.421076233	3
0	24	3	1	0.025487256	0.260416667	0.576339286	3
0	31	3	0	0.055299539	0.206185567	0.563328424	3
0	20	3	0	0.032	0.188679245	0.499550764	3
1	22	3	0	0.021084337	0.166007905	0.404686618	3
0	22	2	0	0.023577236	0.285714286	0.559863946	3
1	29	1	1	0.04193849	0.253731343	0.493923241	3
0	47	0	1	0.028641571	0.144444444	0.329047619	3
0	49	1	0	0.028307337	0.139013453	0.421076233	3
0	24	3	1	0.038709677	0.260416667	0.576339286	3
0	31	3	0	0.05561993	0.206185567	0.563328424	3
0	20	3	0	0.030379747	0.188679245	0.499550764	3
1	22	3	0	0.01826087	0.166007905	0.404686618	3
0	22	2	0	0.029075805	0.285714286	0.559863946	3
1	29	1	1	0.019708029	0.253731343	0.493923241	3
0	47	0	1	0.019835841	0.144444444	0.329047619	3
0	49	1	0	0.024805103	0.259868421	0.520394737	3
0	24	3	1	0.027027027	0.316326531	0.666180758	3
0	31	3	0	0.035211268	0.4125	0.836071429	3
0	20	3	0	0.036157025	0.248447205	0.585980479	3
1	22	3	0	0.016995241	0.287356322	0.558128079	3
0	22	2	0	0.043981481	0.264150943	0.609299191	3
1	29	1	1	0.019138756	0.315789474	0.559492481	3
0	47	0	1	0.016915423	0.2	0.401993355	3
0	49	1	0	0.035815804	0.305555556	0.570238095	3
0	24	3	1	0.047440699	0.169014085	0.57082495	3
0	31	3	0	0.035995501	0.242718447	0.582801664	3
0	20	3	0	0.027201145	0.335164835	0.614207221	3
1	22	3	0	0.023743017	0.371040724	0.618875242	3
0	22	2	0	0.027373824	0.258928571	0.585586735	3
1	29	1	1	0.016042781	0.421487603	0.704486423	3
0	47	0	1	0.019166667	0.248618785	0.458800316	3
0	49	1	0	0.130252101	0.409836066	1.043559719	8
0	20	3	0	0.057742782	0.291666667	1.431547619	8
1	22	3	0	0.065759637	0.24137931	1.154187192	8
0	47	0	1	0.087349398	0.363636364	1.19025974	8
0	49	1	0	0.125	0.476190476	1.339455782	8
0	20	3	0	0.100286533	0.4	1.362857143	8
1	22	3	0	0.045977011	0.55	1.4925	8
0	22	2	0	0.150793651	0.172413793	1.042364532	8
1	29	1	1	0.067901235	0.333333333	1.080952381	8
0	47	0	1	0.090062112	0.5	1.245054945	8
0	49	1	0	0.151612903	0.807692308	1.806593407	8
1	22	3	0	0.035714286	0.525	1.126071429	8
1	29	1	1	0.047732697	0.666666667	1.420408163	8
0	47	0	1	0.096418733	0.607142857	1.276020408	8
0	12	3	2	0.035304501	0.025784753	0.139493914	0
1	11	3	2	0.042057327	0.035445757	0.158401105	0
0	8	3	2	0.021216849	0.014648438	0.132101004	0
1	5	3	2	0.017366136	0.043701799	0.280664708	0
0	4	3	2	0.026356589	0.037914692	0.224627624	0
0	12	3	2	0.030229008	0.203470032	0.342902208	3
1	11	3	2	0.042873696	0.253807107	0.42158569	3
0	8	3	2	0.049404345	0.233183857	0.381678411	3
1	5	3	2	0.034090909	0.215867159	0.471402214	3
0	4	3	2	0.030567686	0.270967742	0.459308756	3
0	12	3	2	0.022715539	0.203470032	0.342902208	3
1	11	3	2	0.029699629	0.253807107	0.42158569	3
0	8	3	2	0.034323178	0.233183857	0.381678411	3
1	5	3	2	0.020338983	0.215867159	0.471402214	3
0	4	3	2	0.023809524	0.270967742	0.459308756	3
0	12	3	2	0.055035129	0.405555556	0.802936508	3
1	11	3	2	0.041869523	0.5	0.986453202	3
0	8	3	2	0.041178693	0.48502994	0.954747648	3
1	5	3	2	0.03021978	0.333333333	0.884285714	3
0	4	3	2	0.04217185	0.557142857	1.114693878	3
0	12	3	2	0.091007584	0.547619048	0.970833333	3
1	11	3	2	0.044367116	0.51552795	1.027861579	3
0	8	3	2	0.036924414	0.524096386	0.982271945	3
1	5	3	2	0.015837104	0.347058824	0.989243697	3
0	4	3	2	0.028824834	0.483050847	1.06598063	3
0	12	3	2	0.077761628	0.265822785	0.402079566	8
1	11	3	2	0.078763709	0.331738437	0.503645477	8
0	8	3	2	0.066666667	0.235795455	0.381290584	8
1	5	3	2	0.061827957	0.320224719	0.56976993	8
0	4	3	2	0.067175573	0.364285714	0.546836735	8
0	12	3	2	0.119565217	0.547619048	0.970833333	8
1	11	3	2	0.092479675	0.51552795	1.027861579	8
0	8	3	2	0.08373436	0.524096386	0.982271945	8
1	5	3	2	0.042671614	0.347058824	0.989243697	8
0	4	3	2	0.075221239	0.483050847	1.06598063	8
0	12	3	2	0.0592	0.524861878	0.881610103	8
1	11	3	2	0.112203112	0.421965318	0.837819983	8
0	8	3	2	0.058953574	0.371428571	0.707142857	8
1	5	3	2	0.077709611	0.394366197	0.852984574	8
0	4	3	2	0.067171239	0.451612903	0.955069124	8
0	14	2	2	0.048888889	0.031372549	0.241232493	0
1	10	2	2	0.011351909	0.036117381	0.18165108	0
0	5	2	2	0.005275498	0.037199125	0.199874961	0
1	16	3	2	0.009264621	0.026315789	0.235902256	0
0	14	3	2	0.010155721	0.014778325	0.230541872	0
0	11	3	2	0.00461361	0.038277512	0.259056733	0
0	6	3	2	0.011508951	0.035335689	0.225290257	0
0	7	3	2	0.01061008	0.024691358	0.213262787	0
0	14	2	2	0.087837838	0.090909091	0.457922078	3
1	10	2	2	0.026607539	0.304	0.480228571	3
0	5	2	2	0.023224044	0.382716049	0.549323927	3
1	16	3	2	0.020408163	0.25	0.48622449	3
0	14	3	2	0.024118738	0.275449102	0.494354149	3
0	11	3	2	0.006968641	0.186440678	0.421468927	3
0	6	3	2	0.053254438	0.227722772	0.482885431	3
0	7	3	2	0.025522042	0.1875	0.410096154	3
0	14	2	2	0.058510638	0.219512195	0.511149826	3
1	10	2	2	0.022093023	0.342657343	0.552847153	3
0	5	2	2	0.026773762	0.43575419	0.643894653	3
1	16	3	2	0.018903592	0.265625	0.491852679	3
0	14	3	2	0.009195402	0.335025381	0.506091371	3
0	11	3	2	0.01509434	0.335227273	0.566720779	3
0	6	3	2	0.023809524	0.335616438	0.576908023	3
0	7	3	2	0.018518519	0.216783217	0.442957043	3
0	14	2	2	0.032159265	0.244047619	0.432057823	3
1	10	2	2	0.016149068	0.268656716	0.446695096	3
0	5	2	2	0.017214397	0.356363636	0.515688312	3
1	16	3	2	0.016722408	0.198830409	0.401336675	3
0	14	3	2	0.010084034	0.3125	0.502884615	3
0	11	3	2	0.024324324	0.290816327	0.514358601	3
0	6	3	2	0.025906736	0.226190476	0.467857143	3
0	7	3	2	0.030612245	0.2	0.389968254	3
0	14	2	2	0.055016181	0.353658537	0.602090592	3
1	10	2	2	0.027979275	0.263157895	0.448705096	3
0	5	2	2	0.025052192	0.264840183	0.449315068	3
1	16	3	2	0.011605416	0.269736842	0.470394737	3
0	14	3	2	0.011887073	0.317880795	0.548249763	3
0	11	3	2	0.020033389	0.155279503	0.410647737	3
0	6	3	2	0.028806584	0.32	0.56847619	3
0	7	3	2	0.015267176	0.223214286	0.459693878	3
0	7	3	2	0.041666667	0.209677419	0.678110599	8
0	14	2	2	0.099415205	0.714285714	1.479591837	8
1	10	2	2	0.027522936	0.555555556	1.099470899	8
0	5	2	2	0.031847134	0.48	1.394857143	8
0	14	3	2	0.011049724	0.363636364	1.22987013	8
0	11	3	2	0.02962963	0.620689655	1.48226601	8
0	6	3	2	0.164948454	0.458333333	1.144047619	8
0	7	3	2	0.049180328	0.32	0.948571429	8
0	14	2	2	0.179310345	0.380952381	1.257142857	8
1	10	2	2	0.065789474	0.222222222	0.910714286	8
0	14	3	2	0.059171598	0.5625	1.322321429	8
0	11	3	2	0.080246914	0.3	0.944285714	8
0	6	3	2	0.125	0.263157895	0.718045113	8
0	7	3	2	0.070967742	0.161290323	0.498156682	8
1	10	2	2	0.101694915	0.425925926	0.81957672	8
0	5	2	2	0.058479532	0.21875	1.003571429	8
0	14	3	2	0.069620253	0.678571429	1.338265306	8
0	11	3	2	0.027472527	0.285714286	0.805539359	8
0	6	3	2	0.181034483	0.6	1.254285714	8
0	7	3	2	0.087591241	0.423728814	0.79346247	8
0	26	2	0	0.052183778	0.033834586	0.23216971	0
1	22	3	0	0.021378709	0.073529412	0.241260504	0
1	20	2	0	0.029455816	0.040856031	0.152918288	0
0	27	3	0	0.022794118	0.06271777	0.199651568	0
0	24	2	0	0.026711185	0.061151079	0.175385406	0
1	27	2	0	0.017308766	0.024498886	0.161947184	0
0	19	3	1	0.019525802	0.025225225	0.121879022	0
1	22	2	0	0.018305085	0.03364486	0.206221629	0
0	26	2	0	0.062334218	0.551020408	0.814577259	3
1	22	3	0	0.056844548	0.516129032	0.832258065	3
1	20	2	0	0.055084746	0.343283582	0.644776119	3
0	27	3	0	0.042222222	0.339449541	0.60904325	3
0	24	2	0	0.038216561	0.577777778	0.898095238	3
1	27	2	0	0.011126565	0.419642857	0.613520408	3
0	19	3	1	0.087221095	0.390243902	0.519076655	3
1	22	2	0	0.026109661	0.420560748	0.64094348	3
0	26	2	0	0.078571429	0.224137931	0.468965517	3
1	22	3	0	0.051507538	0.300546448	0.490554254	3
1	20	2	0	0.048997773	0.361290323	0.559907834	3
0	27	3	0	0.025	0.351485149	0.562234795	3
0	24	2	0	0.011627907	0.319587629	0.5634757	3
1	27	2	0	0.008281573	0.28313253	0.507659208	3
0	19	3	1	0.025688073	0.247648903	0.384102105	3
1	22	2	0	0.023255814	0.274553571	0.52315051	3
0	26	2	0	0.048140044	0.368932039	0.646463245	3
1	22	3	0	0.065189048	0.308510638	0.497264438	3
1	20	2	0	0.031674208	0.261780105	0.438519073	3
0	27	3	0	0.0243309	0.232432432	0.473436293	3
0	24	2	0	0.006622517	0.32183908	0.565845649	3
1	27	2	0	0.008333333	0.354166667	0.559375	3
0	19	3	1	0.014388489	0.299674267	0.434899953	3
1	22	2	0	0.040740741	0.238738739	0.463770914	3
0	26	2	0	0.119047619	0.391304348	0.999378882	8
0	19	3	1	0.022556391	0.575757576	1.092207792	8
1	22	2	0	0.052256532	0.578431373	1.119327731	8
0	19	3	1	0.046296296	0.696969697	1.301731602	8
1	22	2	0	0.029816514	0.784946237	1.404608295	8
0	27	3	0	0.050632911	0.666666667	1.702040816	8
0	19	3	1	0.079365079	0.633333333	1.211904762	8
1	22	2	0	0.03956044	0.594059406	1.113437058	8
0	17	3	1	0.015293118	0.066086957	0.177242236	0
0	10	3	1	0.017320704	0.026422764	0.135511034	0
1	16	3	1	0.020005716	0.043835616	0.164305284	0
1	13	3	1	0.019295707	0.024064171	0.139915966	0
1	4	3	2	0.010752688	0.05077574	0.185915777	0
0	4	3	2	0.010204082	0.086629002	0.41070756	0
1	6	3	2	0.011873733	0.056661562	0.271800481	0
0	17	3	1	0.022244192	0.363636364	0.538961039	3
0	10	3	1	0.018399658	0.304659498	0.51233999	3
1	16	3	1	0.018673219	0.321568627	0.51837535	3
1	13	3	1	0.021969697	0.308510638	0.474468085	3
1	4	3	2	0.022363026	0.40625	0.618861607	3
0	4	3	2	0.017812964	0.354216867	0.659931153	3
1	6	3	2	0.015481833	0.296202532	0.589475588	3
0	17	3	1	0.016909347	0.331288344	0.495398773	3
0	10	3	1	0.012643224	0.315340909	0.503977273	3
1	16	3	1	0.01420765	0.279863481	0.481667479	3
1	13	3	1	0.017691287	0.271393643	0.419664687	3
1	4	3	2	0.014256619	0.335784314	0.556862745	3
0	4	3	2	0.016064257	0.351694915	0.654328087	3
1	6	3	2	0.010736196	0.318421053	0.658721805	3
0	17	3	1	0.018984547	0.362720403	0.509859662	3
0	10	3	1	0.016764133	0.337628866	0.522974963	3
1	16	3	1	0.013868252	0.309248555	0.493393889	3
1	13	3	1	0.019667171	0.276485788	0.444222961	3
1	4	3	2	0.016479401	0.327102804	0.565787717	3
0	4	3	2	0.017766497	0.290254237	0.577966102	3
1	6	3	2	0.018197574	0.328798186	0.608422417	3
0	17	3	1	0.016322089	0.160671463	0.310243234	3
0	10	3	1	0.013773222	0.2	0.376129032	3
1	16	3	1	0.016861827	0.151187905	0.305831533	3
1	13	3	1	0.017220665	0.142570281	0.293459552	3
1	4	3	2	0.019775281	0.200361011	0.400876741	3
0	4	3	2	0.011686144	0.203327172	0.496884077	3
1	6	3	2	0.0125	0.22907489	0.527942102	3
0	17	3	1	0.054135338	0.72	1.175238095	8
0	10	3	1	0.048067861	0.847058824	1.341344538	8
1	16	3	1	0.038732394	0.625	1.242091837	8
1	13	3	1	0.056818182	0.564516129	1.207603687	8
1	4	3	2	0.058823529	0.573170732	1.339721254	8
0	4	3	2	0.044074437	0.590643275	1.105430242	8
1	6	3	2	0.044745057	0.417721519	0.93119349	8
0	17	3	1	0.035578145	0.714285714	1.296825397	8
0	10	3	1	0.034297964	0.697916667	1.228720238	8
1	16	3	1	0.035842294	0.431034483	1.178817734	8
1	13	3	1	0.062402496	0.58974359	1.164835165	8
1	4	3	2	0.032871972	0.626086957	1.269192547	8
0	4	3	2	0.031007752	0.535714286	1.080357143	8
1	6	3	2	0.037889039	0.620437956	1.213972888	8
0	17	3	1	0.044354839	0.509433962	1.18787062	8
0	10	3	1	0.051612903	0.403508772	1.244862155	8
1	16	3	1	0.029069767	0.518518519	1.156790123	8
1	13	3	1	0.03875969	0.575757576	1.269047619	8
1	4	3	2	0.060465116	0.460674157	1.242536116	8
0	4	3	2	0.036319613	0.460122699	0.976774759	8
1	6	3	2	0.048576214	0.657407407	1.37989418	8
0	17	3	1	0.027820711	0.548387097	1.14516129	8
0	10	3	1	0.038720539	0.580645161	1.156835637	8
1	16	3	1	0.02739726	0.540983607	1.342857143	8
1	13	3	1	0.032220944	0.632653061	1.590379009	8
1	4	3	2	0.042573321	0.440860215	1.174807988	8
0	4	3	2	0.046372476	0.392156863	1.148179272	8
1	6	3	2	0.040697674	0.452830189	1.136118598	8
1	26	3	0	0.047586676	0.034202899	0.206567288	0
1	19	1	0	0.061728395	0.053457577	0.224395712	0
0	3	3	2	0.042981502	0.034594595	0.175186615	0
1	6	3	2	0.045592705	0.019683656	0.133678132	0
1	13	3	2	0.047695606	0.009615385	0.119479079	0
1	26	3	0	0.039676113	0.115335868	0.384609814	3
1	19	1	0	0.053376906	0.112683173	0.349433336	3
0	3	3	2	0.041595925	0.126858736	0.349143654	3
1	6	3	2	0.04682869	0.153339605	0.372140841	3
1	13	3	2	0.040692641	0.184411615	0.393450258	3
1	26	3	0	0.071214393	0.126014062	0.3975508	3
1	19	1	0	0.050991501	0.085473684	0.321533835	3
0	3	3	2	0.038081805	0.128508124	0.367728775	3
1	6	3	2	0.04	0.172115385	0.395508242	3
1	13	3	2	0.036018957	0.161705908	0.365558165	3
1	26	3	0	0.057660626	0.144759699	0.437654066	3
1	19	1	0	0.040681173	0.104267488	0.346898372	3
0	3	3	2	0.06362545	0.123168747	0.386326641	3
1	6	3	2	0.048793284	0.183170857	0.426137946	3
1	13	3	2	0.042918455	0.174723061	0.408106747	3
1	26	3	0	0.0643699	0.146356399	0.420199458	3
1	19	1	0	0.081771721	0.092138631	0.328498974	3
0	3	3	2	0.035573123	0.119312437	0.388372093	3
1	6	3	2	0.031954887	0.152028762	0.411864407	3
1	13	3	2	0.065250379	0.147089947	0.391662887	3
1	26	3	0	0.112526539	0.092414996	0.51504546	8
1	19	1	0	0.118694362	0.079893475	0.419383679	8
0	3	3	2	0.085227273	0.102970297	0.465007072	8
1	6	3	2	0.069738481	0.127739985	0.513367887	8
1	13	3	2	0.112359551	0.10802224	0.474968796	8
1	26	3	0	0.112871287	0.076923077	0.471794872	8
1	19	1	0	0.101694915	0.067262218	0.384137827	8
0	3	3	2	0.082524272	0.082262211	0.464193904	8
1	6	3	2	0.067258883	0.119190405	0.526086957	8
1	13	3	2	0.082191781	0.097750194	0.474077358	8
1	26	3	0	0.125912409	0.091703057	0.453628613	8
1	19	1	0	0.094444444	0.072587186	0.318508863	8
0	3	3	2	0.060686016	0.081672026	0.434322462	8
1	6	3	2	0.070215176	0.165986395	0.521856171	8
1	13	3	2	0.071593533	0.078309509	0.417313327	8
0	16	3	2	0.021748682	0.037454545	0.179038961	0
0	16	3	2	0.016829052	0.043844265	0.214541264	3
0	16	3	2	0.094405594	0.0730187	0.577496502	3
0	16	3	2	0.048346056	0.070652174	0.416498447	3
0	16	3	2	0.036	0.086507424	0.43525777	3
0	16	3	2	0.138728324	0.052875696	0.640948847	8
0	16	3	2	0.03868472	0.072575848	0.444208379	3
0	16	3	2	0.115702479	0.057223265	0.604382203	8
0	16	3	2	0.081632653	0.08409894	0.462120141	3
0	16	3	2	0.087301587	0.041152263	0.534368019	8
0	16	3	2	0.047826087	0.05165692	0.601963241	4
0	16	3	2	0.05033557	0.088836478	0.474393531	3
0	16	3	2	0.074509804	0.067393459	0.59660201	8
0	9	3	2	0.048397436	0.054263566	0.203261351	0
0	9	3	2	0.028104241	0.057632399	0.218752781	3
0	9	3	2	0.057934509	0.102313167	0.599860193	3
0	9	3	2	0.079439252	0.086427267	0.447874098	3
0	9	3	2	0.02672148	0.118395926	0.487041921	3
0	9	3	2	0.149484536	0.092421442	0.642381833	8
0	9	3	2	0.027494908	0.104748603	0.512719473	3
0	9	3	2	0.0969163	0.063258232	0.530465462	8
0	9	3	2	0.056680162	0.116326531	0.494344023	3
0	9	3	2	0.118055556	0.063522618	0.582620652	8
0	9	3	2	0.07486631	0.10828548	0.536962381	4
0	9	3	2	0.053030303	0.085714286	0.464208304	3
0	9	3	2	0.09256662	0.071900826	0.559952774	8
0	11	3	2	0.032434709	0.032075472	0.186479784	0
0	11	3	2	0.023413897	0.027942422	0.180706423	3
0	11	3	2	0.029850746	0.058510638	0.625025329	3
0	11	3	2	0.037578288	0.079529737	0.487897649	3
0	11	3	2	0.040057225	0.076173065	0.465865761	3
0	11	3	2	0.064327485	0.056074766	0.682461464	8
0	11	3	2	0.047722343	0.068927182	0.492614945	3
0	11	3	2	0.06918239	0.039362699	0.719560852	8
0	11	3	2	0.028985507	0.077042802	0.610628127	3
0	11	3	2	0.041666667	0.050761421	0.688880832	8
0	11	3	2	0.038961039	0.070805044	0.714327283	4
0	11	3	2	0.04245283	0.105263158	0.760645034	3
0	11	3	2	0.084558824	0.081111111	0.675888889	8
1	28	0	0	0.037636432	0.052729298	0.194620975	0
1	28	0	0	0.026711698	0.048633094	0.192982528	3
1	28	0	0	0.046099291	0.153660499	0.646603839	3
1	28	0	0	0.027182436	0.149694979	0.449782128	3
1	28	0	0	0.029232643	0.156632403	0.458499406	3
1	28	0	0	0.075987842	0.099574468	0.681775076	8
1	28	0	0	0.02293578	0.127959927	0.428265678	3
1	28	0	0	0.088461538	0.088283828	0.681812824	8
1	28	0	0	0.043237251	0.16720674	0.558207573	3
1	28	0	0	0.115168539	0.107553366	0.676389866	8
1	28	0	0	0.05312085	0.146092038	0.632035897	4
1	28	0	0	0.053424658	0.171733772	0.614097899	3
1	28	0	0	0.042704626	0.094958968	0.643627533	8
1	56	0	0	0.041860465	0.038461538	0.246083404	0
1	56	0	0	0.038961039	0.03058104	0.203509538	3
1	56	0	0	0.069148936	0.135957066	0.722591362	3
1	56	0	0	0.035634744	0.105491329	0.436085879	3
1	56	0	0	0.041055718	0.114613181	0.483531178	3
1	56	0	0	0.088495575	0.053677932	0.835586481	8
1	56	0	0	0.074850299	0.094224924	0.459346505	3
1	56	0	0	0.060827251	0.061204344	0.625102242	8
1	56	0	0	0.071428571	0.107608696	0.558043478	3
1	56	0	0	0.103448276	0.04	0.706769231	8
1	56	0	0	0.020408163	0.106925881	0.636330498	4
1	56	0	0	0.033175355	0.153846154	0.684895955	3
1	56	0	0	0.065335753	0.109457093	0.642844633	8
1	44	0	0	0.017730496	0.038542767	0.21023533	0
1	44	0	0	0.018235294	0.046990932	0.214780356	3
1	44	0	0	0.046712803	0.258992806	0.803768414	3
1	44	0	0	0.027522936	0.192886457	0.519845613	3
1	44	0	0	0.028820961	0.190217391	0.51152519	3
1	44	0	0	0.103524229	0.130904184	0.846115288	8
1	44	0	0	0.057080132	0.190718373	0.568486059	3
1	44	0	0	0.092838196	0.077151335	0.696283736	8
1	44	0	0	0.080498866	0.17453505	0.604731249	3
1	44	0	0	0.072639225	0.101028999	0.675424295	8
1	44	0	0	0.086363636	0.158981418	0.597738669	4
1	44	0	0	0.055223881	0.169525732	0.67821825	3
1	44	0	0	0.070054945	0.117647059	0.74552521	8
0	5	3	2	0.03066141	0.027983105	0.146243777	0
0	5	3	2	0.090909091	0.077922078	1.089239332	8
0	5	3	2	0.064102564	0.055045872	1.284796855	8
0	5	3	2	0.059360731	0.10989011	0.783948195	8
0	5	3	2	0.06466877	0.114137484	0.525477117	3
0	5	3	2	0.080246914	0.05620155	0.764977852	8
0	5	3	2	0.079439252	0.140646976	0.540405867	3
0	5	3	2	0.085201794	0.092592593	0.98957672	8
0	5	3	2	0.066739606	0.123159304	0.487072098	3
0	5	3	2	0.123015873	0.118012422	0.981588287	8
0	5	3	2	0.071910112	0.118715084	0.471348763	3
0	5	3	2	0.08957795	0.10058309	0.413223657	8
1	4	3	0	0.054277829	0.020740138	0.098739325	0
1	4	3	0	0.115207373	0.05	1.995178571	8
1	4	3	0	0.160714286	0.030534351	1.785605234	8
1	4	3	0	0.116322702	0.130325815	0.903616183	8
1	4	3	0	0.064840693	0.160809372	0.520508139	3
1	4	3	0	0.1	0.131455399	1.029443327	8
1	4	3	0	0.071334214	0.168275862	0.557891626	3
1	4	3	0	0.120588235	0.066326531	1.271720117	8
1	4	3	0	0.076296296	0.198520345	0.549955963	3
1	4	3	0	0.095940959	0.157342657	1.175924076	8
1	4	3	0	0.057931781	0.148760331	0.46284365	3
1	4	3	0	0.089308176	0.135672515	0.388253968	8
0	12	3	2	0.040563621	0.024509804	0.123522409	0
0	12	3	2	0.115942029	0.106936416	0.787407102	8
0	12	3	2	0.165289256	0.079365079	1.051133787	8
0	12	3	2	0.105072464	0.062378168	0.579754943	8
0	12	3	2	0.07755102	0.121516165	0.479216436	3
0	12	3	2	0.082733813	0.085551331	0.789978273	8
0	12	3	2	0.050505051	0.156291391	0.521948912	3
0	12	3	2	0.092198582	0.095522388	0.854626866	8
0	12	3	2	0.079242033	0.131147541	0.461533958	3
0	12	3	2	0.074380165	0.052770449	0.757331323	8
0	12	3	2	0.157699443	0.120713306	0.434959828	3
0	12	3	2	0.082251082	0.095808383	0.383473054	8
0	13	3	2	0.048245614	0.03432377	0.145616218	0
0	13	3	2	0.104615385	0.089622642	1.246091644	8
0	13	3	2	0.082352941	0.059139785	1.388556068	8
0	13	3	2	0.126556017	0.108352144	0.785682038	8
0	13	3	2	0.070175439	0.160146699	0.526615438	3
0	13	3	2	0.073604061	0.099722992	0.925524337	8
0	13	3	2	0.082969432	0.159675237	0.599787357	3
0	13	3	2	0.121621622	0.093294461	0.92365681	8
0	13	3	2	0.088564058	0.143049933	0.522267206	3
0	13	3	2	0.114503817	0.162886598	0.826863034	8
1	11	3	2	0.043851287	0.029850746	0.126203956	0
1	11	3	2	0.14516129	0.093333333	1.506952381	8
1	11	3	2	0.107344633	0.052208835	1.18582903	8
1	11	3	2	0.079136691	0.113131313	0.713968254	8
1	11	3	2	0.09610984	0.15407855	0.560617177	3
1	11	3	2	0.10546875	0.063157895	1.048120301	8
1	11	3	2	0.081716037	0.202146691	0.691617685	3
1	11	3	2	0.152777778	0.17167382	1.191906806	8
1	11	3	2	0.103092784	0.17673716	0.554164868	3
1	11	3	2	0.124567474	0.100358423	1.075576037	8
0	3	3	2	0.022268615	0.024359513	0.104901902	0
0	3	3	2	0.083333333	0.100478469	1.336910458	8
0	3	3	2	0.106382979	0.026666667	1.369650794	8
0	3	3	2	0.157024793	0.06097561	0.929921603	8
0	3	3	2	0.112687155	0.111470113	0.67606739	3
0	3	3	2	0.162162162	0.103351955	1.146089385	8
0	3	3	2	0.093556929	0.129807692	0.707394689	3
0	3	3	2	0.174074074	0.072351421	0.986157254	8
0	3	3	2	0.124600639	0.135881104	0.81204125	3
0	3	3	2	0.164893617	0.067039106	1.034197925	8
0	10	3	2	0.013182674	0.002891845	0.092464678	0
0	10	3	2	0.109375	0.019230769	1.295879121	8
0	10	3	2	0.212765957	0.022222222	1.273015873	8
0	10	3	2	0.130769231	0.039855072	0.757867495	8
0	10	3	2	0.024590164	0.076576577	0.430673531	3
0	10	3	2	0.123188406	0.064814815	0.736970899	8
0	10	3	2	0.014026403	0.098011364	0.434862013	3
0	10	3	2	0.118421053	0.081300813	1.009175377	8
0	10	3	2	0.062227074	0.115637319	0.436343157	3
0	10	3	2	0.057416268	0.056074766	0.987850467	8
0	10	3	2	0.030927835	0.082621083	0.393996744	3
0	10	3	2	0.057488654	0.075731497	0.410843373	3
0	3	3	1	0.007233273	0.016339869	0.082999867	0
0	3	3	1	0.081081081	0.045060659	0.69148304	8
0	3	3	1	0.145833333	0.06362379	0.677771191	8
0	3	3	1	0.052631579	0.034178611	0.508190266	8
0	3	3	1	0.009198423	0.082287308	0.384409245	3
0	3	3	1	0.060301508	0.080581242	0.548065673	8
0	3	3	1	0.010976948	0.085669782	0.397719181	3
0	3	3	1	0.072992701	0.041970803	0.726251303	8
0	3	3	1	0.016511868	0.093233083	0.403082707	3
0	3	3	1	0.054852321	0.046065259	0.662462298	8
0	3	3	1	0.013089005	0.078821656	0.364001365	3
0	8	3	2	0.009986382	0.012833502	0.117252859	0
0	8	3	2	0.1	0.050125313	0.874078052	8
0	8	3	2	0.109589041	0.032786885	0.901405152	8
0	8	3	2	0.048913043	0.044836957	0.651494565	8
0	8	3	2	0.046025105	0.047001621	0.677957861	8
0	8	3	2	0.013282732	0.084008097	0.525983227	3
0	8	3	2	0.076271186	0.068432671	0.881425418	8
0	8	3	2	0.009864365	0.099907493	0.486335404	3
0	8	3	2	0.041152263	0.055555556	0.841015873	8
0	8	3	2	0.018600531	0.094339623	0.46432118	3
1	5	3	2	0.008412198	0.013758599	0.104543018	0
1	5	3	2	0.034482759	0.045092838	0.844334975	8
1	5	3	2	0.164383562	0.052301255	0.876539151	8
1	5	3	2	0.049751244	0.058939096	0.790766208	8
1	5	3	2	0	0.145673604	0.615600063	3
1	5	3	2	0.042056075	0.057098765	0.677358907	8
1	5	3	2	0.012195122	0.117915905	0.506646644	3
1	5	3	2	0.058823529	0.051391863	0.891312328	8
1	5	3	2	0.020961776	0.1208577	0.530562517	3
1	5	3	2	0.030821918	0.084507042	0.919315895	8
1	5	3	2	0.013871375	0.111111111	0.490806878	3
1	5	3	2	0.050847458	0.041884817	0.896372476	8
0	10	3	2	0.004293893	0.01077266	0.089604118	0
0	10	3	2	0.121212121	0.041198502	0.926431247	8
0	10	3	2	0.106796117	0.019230769	0.938571429	8
0	10	3	2	0.107784431	0.040114613	0.789602947	8
0	10	3	2	0.023778071	0.11477152	0.482586914	3
0	10	3	2	0.069767442	0.064981949	0.683935018	8
0	10	3	2	0.014986376	0.095238095	0.439087302	3
0	10	3	2	0.097472924	0.070707071	0.795093795	8
0	10	3	2	0.016784452	0.104380242	0.411556384	3
0	10	3	2	0.051903114	0.069767442	0.773693748	8
0	10	3	2	0.018656716	0.071219512	0.38195122	3
0	10	3	2	0.049562682	0.092838196	0.884729064	8
0	7	3	1	0.015471167	0.012658228	0.085120124	0
0	7	3	1	0.113095238	0.085365854	0.753867596	8
0	7	3	1	0.162601626	0.071161049	0.738255752	8
0	7	3	1	0.105	0.041176471	0.491743697	8
0	7	3	1	0.014204545	0.102466793	0.463336948	3
0	7	3	1	0.079422383	0.050420168	0.586514606	8
0	7	3	1	0.010784314	0.085687382	0.446879204	3
0	7	3	1	0.066202091	0.049808429	0.610207991	8
0	7	3	1	0.037115589	0.088008801	0.443894389	3
0	7	3	1	0.090225564	0.053680982	0.618514461	8
0	7	3	1	0.054108216	0.088536813	0.461869258	3
0	7	3	1	0.103030303	0.056399132	0.70635265	8
0	15	3	1	0.013683634	0.015068493	0.097847358	0
0	15	3	1	0.037037037	0.105691057	0.728958575	8
0	15	3	1	0.1375	0.07800312	0.626766214	8
0	15	3	1	0.075657895	0.058744993	0.477970628	8
0	15	3	1	0.018848168	0.103953148	0.382158544	3
0	15	3	1	0.048016701	0.081932773	0.515861345	8
0	15	3	1	0.011959522	0.100833965	0.387663815	3
0	15	3	1	0.06401766	0.07800312	0.555761088	8
0	15	3	1	0.024029575	0.09771987	0.374592834	3
0	15	3	1	0.048837209	0.103128621	0.557838106	8
0	15	3	1	0.018975332	0.076258993	0.341469681	3
0	15	3	1	0.063020214	0.104734577	0.580897725	3
0	15	3	1	0.027573529	0.087606838	0.605372405	8
0	10	3	1	0.011572856	0.016646849	0.089553253	0
0	10	3	1	0.080952381	0.046666667	0.730809524	8
0	10	3	1	0.080882353	0.047619048	0.702900107	8
0	10	3	1	0.046428571	0.071186441	0.566246973	8
0	10	3	1	0.011933174	0.103333333	0.406178571	3
0	10	3	1	0.050387597	0.073405535	0.53553378	8
0	10	3	1	0.010080645	0.078680203	0.359390863	3
0	10	3	1	0.055096419	0.075117371	0.513346747	8
0	10	3	1	0.020707506	0.086172345	0.399212711	3
0	10	3	1	0.063380282	0.088547816	0.518569742	8
0	10	3	1	0.016227181	0.082191781	0.411428571	3
0	10	3	1	0.052854123	0.16498994	0.939120437	3
0	10	3	1	0.059459459	0.059467919	0.607511737	8
1	13	3	1	0.012905605	0.022421525	0.115620329	0
1	13	3	1	0.071232877	0.128813559	1.035883777	8
1	13	3	1	0.092369478	0.089285714	1.066071429	8
1	13	3	1	0.071917808	0.090759076	0.729066478	8
1	13	3	1	0.013754045	0.109395109	0.353851811	3
1	13	3	1	0.054507338	0.095155709	0.759194266	8
1	13	3	1	0.01155624	0.103013315	0.392131344	3
1	13	3	1	0.033402923	0.102564103	0.699977106	8
1	13	3	1	0.023465704	0.136295181	0.413360585	3
1	13	3	1	0.100328947	0.137440758	0.742969984	8
1	13	3	1	0.040603248	0.217659138	0.576283368	3
1	13	3	1	0.033385093	0.101467773	0.353952047	3
1	13	3	1	0.053003534	0.094707521	0.742538798	8
0	11	3	2	0.023679417	0.012335177	0.100285593	0
0	11	3	2	0.097560976	0.045092838	0.730200834	8
0	11	3	2	0.103448276	0.059006211	0.887622005	8
0	11	3	2	0.06	0.069444444	0.677295918	8
0	11	3	2	0.028747433	0.072763029	0.358477314	3
0	11	3	2	0.057377049	0.073529412	0.620252101	8
0	11	3	2	0.041958042	0.110395584	0.420948876	3
0	11	3	2	0.103448276	0.08	0.717028571	8
0	11	3	2	0.052434457	0.081508516	0.412930136	3
0	11	3	2	0.109004739	0.07165109	0.628749444	8
0	11	3	2	0.062761506	0.058710298	0.360360236	3
0	8	3	2	0.013157895	0.012987013	0.157541744	0
0	8	3	2	0.1	0.044303797	0.705153707	8
0	8	3	2	0.114285714	0.026859504	0.691912633	8
0	8	3	2	0.050847458	0.049253731	0.569040512	8
0	8	3	2	0.027848101	0.037777778	0.39952381	3
0	8	3	2	0.054945055	0.025157233	0.601055705	8
0	8	3	2	0.042492918	0.077419355	0.482642089	3
0	8	3	2	0.068493151	0.024509804	0.668020542	8
0	8	3	2	0.053571429	0.076817558	0.584773663	3
0	8	3	2	0.052238806	0.051383399	0.734980237	8
0	8	3	2	0.022727273	0.027851459	0.38823418	3
0	6	3	2	0.018237082	0.015053763	0.153220686	0
0	6	3	2	0	0.031662269	0.695816057	8
0	6	3	2	0.090909091	0.055710306	0.846756864	8
0	6	3	2	0.081081081	0.026894866	0.677680754	8
0	6	3	2	0.031347962	0.043818466	0.507019897	3
0	6	3	2	0.056603774	0.043314501	0.633683078	8
0	6	3	2	0.016853933	0.063694268	0.564535942	3
0	6	3	2	0.043478261	0.036553525	0.870980977	8
0	6	3	2	0.08203125	0.082840237	0.635615666	3
0	6	3	2	0.109375	0.054245283	0.804683288	8
0	6	3	2	0.121212121	0.052453469	0.454870679	3
1	6	3	2	0.016020236	0.011968634	0.114079359	0
1	6	3	2	0.102564103	0.032934132	0.937339607	8
1	6	3	2	0.059701493	0.048120301	0.626122449	8
1	6	3	2	0.033500838	0.072124756	0.452854358	3
1	6	3	2	0.129411765	0.052173913	0.869192547	8
1	6	3	2	0.017316017	0.082075472	0.44467655	3
1	6	3	2	0.070422535	0.057142857	0.949081633	8
1	6	3	2	0.057823129	0.107714702	0.563027656	3
1	6	3	2	0.096385542	0.075862069	0.986305419	8
1	6	3	2	0.015625	0.043417367	0.48707483	3
1	6	3	2	0.08	0.051987768	0.866273482	8
1	12	3	1	0.006793478	0.01318328	0.109931098	0
1	12	3	1	0.028571429	0.061971831	0.956136821	8
1	12	3	1	0.073394495	0.064080944	0.769549506	8
1	12	3	1	0.046195652	0.074197121	0.496171492	3
1	12	3	1	0.157894737	0.046563193	0.922838137	8
1	12	3	1	0.014705882	0.091079812	0.496096579	3
1	12	3	1	0.025974026	0.069053708	1.118158568	8
1	12	3	1	0.030690537	0.097852029	0.56457552	3
1	12	3	1	0.114583333	0.068047337	1.214454776	8
1	12	3	1	0.022727273	0.065762004	0.47201014	3
1	14	3	2	0.020559211	0.00483559	0.084892235	0
1	14	3	2	0.054945055	0.073089701	0.786046512	8
1	14	3	2	0.108695652	0.040816327	1.486394558	8
1	14	3	2	0.093457944	0.086826347	0.945423439	8
1	14	3	2	0.039783002	0.073434125	0.392995989	3
1	14	3	2	0.052173913	0.099078341	0.833541804	8
1	14	3	2	0.008741259	0.08913649	0.418450723	3
1	14	3	2	0.038709677	0.062322946	0.983083772	8
1	14	3	2	0.048625793	0.090729783	0.430600169	3
1	14	3	2	0.053254438	0.105121294	0.963919908	8
1	14	3	2	0.027272727	0.05606524	0.367991845	3
1	14	3	2	0.047619048	0.022727273	1.059821429	8
0	4	3	2	0.046218487	0.010186757	0.077748519	0
0	4	3	2	0.076923077	0.021390374	0.80565317	8
0	4	3	2	0.125	0.047297297	0.915178571	8
0	4	3	2	0.066666667	0.058981233	0.753734201	8
0	4	3	2	0.014150943	0.058629232	0.451374307	3
0	4	3	2	0.151162791	0.051546392	0.804965285	8
0	4	3	2	0.033950617	0.061847988	0.47648499	3
0	4	3	2	0.097560976	0.033625731	0.80380117	8
0	4	3	2	0.082294264	0.066326531	0.602244898	3
0	4	3	2	0.073825503	0.034602076	0.928324271	8
0	4	3	2	0.103773585	0.058536585	0.600557491	3
0	4	3	2	0.065217391	0.03902439	0.824041812	8
0	6	3	2	0.009852217	0.010443864	0.099123461	0
0	6	3	2	0.04	0.036281179	0.626077098	8
0	6	3	2	0.035897436	0.063559322	0.554933414	3
0	6	3	2	0.086956522	0.025229358	0.683093054	8
0	6	3	2	0.054298643	0.036697248	0.532459589	3
0	6	3	2	0.05	0.051948052	0.585862709	3
0	6	3	2	0.114285714	0.00990099	1.014049976	8
0	6	3	2	0.052631579	0.010704728	0.174792914	3
0	8	3	2	0.040247678	0.012414649	0.108255742	0
0	8	3	2	0.065217391	0.044848485	0.569922078	8
0	8	3	2	0.067567568	0.038076152	0.523046092	8
0	8	3	2	0.048611111	0.058915947	0.414229604	3
0	8	3	2	0.068965517	0.039099526	0.624306026	8
0	8	3	2	0.102564103	0.065495208	0.446291648	3
0	8	3	2	0.033333333	0.025	0.471883117	8
0	8	3	2	0.054474708	0.043947571	0.380636634	3
0	8	3	2	0.06122449	0.049429658	0.699022271	8
0	8	3	2	0.105263158	0.063063063	0.545559846	3
0	8	3	2	0.117647059	0.040730337	0.685774478	8
