# Supplementary material for: A machine learning method for improving the accuracy of radiation biodosimetry by combining data from the dicentric chromosomes and micronucleus assays
Source: Sci Rep. 2022 Dec 6;12:21077. doi: 10.1038/s41598-022-25453-2 (PMC9726929; doi:10.1038/s41598-022-25453-2)
Supplement: Supplementary file 3 — Supplementary Information 3. [file 41598_2022_25453_MOESM3_ESM.csv]

Age	Race	Ethnicity	Yield	Mi_BN	Mi_BN_c	Actual_Dose	Reconstructed_Dose	Reconstructed_Dose_q5	Reconstructed_Dose_q10	Reconstructed_Dose_q25	Reconstructed_Dose_q50	Reconstructed_Dose_q75	Reconstructed_Dose_q90	Reconstructed_Dose_q95
69	3	0	0.011875	0.043478261	0.555590062	0	4.346	0	0	3	3	8	8	8
24	0	1	0.011290323	0	0.294327731	0	0.516	0	0	0	0	0	3	3
38	0	1	0.008458035	0.181818182	0.445238095	0	2.656	0	0	3	3	3	3	3
42	0	1	0.016216216	0.172413793	0.570935961	0	3.114	3	3	3	3	3	3	3
19	0	1	0.003755869	0.107142857	0.462755102	0	2.526	0	0	3	3	3	3	3
32	3	0	0.009719222	0.103921569	0.355798319	0	2.508	0	0	3	3	3	3	3
37	3	0	0.026829268	0.029	0.176057143	0	0.108	0	0	0	0	0	0	0
37	3	1	0.017636684	0.004807692	0.101346154	0	0.048	0	0	0	0	0	0	0
27	1	0	0.008833922	0.014121801	0.147320641	0	0.384	0	0	0	0	0	3	3
29	2	0	0.016085791	0.009098428	0.113021387	0	0.072	0	0	0	0	0	0	0
39	2	2	0.02147923	0.082857143	0.22077551	0	0.834	0	0	0	0	3	3	3
21	3	2	0.021313364	0.113879004	0.254194204	0	0.798	0	0	0	0	0	3	3
36	3	2	0.037647902	0.0625	0.233113354	0	0.284	0	0	0	0	0	3	3
25	0	1	0.029249928	0.098101266	0.202848101	0	1.104	0	0	0	0	3	3	3
29	2	0	0.033881248	0.013513514	0.225482625	0	0.422	0	0	0	0	0	0	3
24	3	1	0.014946962	0.024	0.329771429	0	1.53	0	0	0	3	3	3	3
19	1	0	0.02031746	0.031784841	0.171987426	0	0.38	0	0	0	0	0	3	3
30	2	0	0.04228422	0.054347826	0.242158385	0	0.608	0	0	0	0	0	3	3
54	0	1	0.044362292	0.042881647	0.134329821	0	0.442	0	0	0	0	0	0	3
36	3	0	0.015665796	0.035799523	0.140572792	0	0.054	0	0	0	0	0	0	0
25	0	1	0.014028056	0.057142857	0.122721088	0	0.418	0	0	0	0	0	0	3
26	1	1	0.024315068	0.019313305	0.193776824	0	0.3	0	0	0	0	0	0	3
26	3	0	0.025510204	0.018292683	0.291027875	0	0.256	0	0	0	0	0	0	3
65	3	0	0.026286353	0.025559105	0.2710178	0	0.212	0	0	0	0	0	0	3
37	0	0	0.032736257	0.039800995	0.266595593	0	0.752	0	0	0	0	0	3	3
60	0	0	0.032460137	0.048484848	0.222640693	0	0.934	0	0	0	0	3	3	3
24	3	0	0.002243829	0.025586354	0.152756625	0	0.006	0	0	0	0	0	0	0
25	2	0	0.004018754	0.041304348	0.22689441	0	0.066	0	0	0	0	0	0	0
69	2	0	0.010288066	0.034146341	0.246271777	0	0.078	0	0	0	0	0	0	0
31	1	0	0.00862069	0.02004008	0.190208989	0	0.264	0	0	0	0	0	0	3
53	0	0	0.005865103	0.054545455	0.236103896	0	0.712	0	0	0	0	0	3	3
59	3	0	0.012864918	0.062248996	0.288296041	0	0.288	0	0	0	0	0	3	3
51	2	0	0.012329656	0.013114754	0.189320843	0	0.132	0	0	0	0	0	0	0
22	2	0	0.014114114	0.028409091	0.184550866	0	0.046	0	0	0	0	0	0	0
52	0	1	0.013309672	0.033536585	0.20065331	0	0.34	0	0	0	0	0	0	3
27	3	0	0.006566946	0.025882353	0.187462185	0	0.006	0	0	0	0	0	0	0
32	2	0	0.003623188	0.030959752	0.242857143	0	0.018	0	0	0	0	0	0	0
29	3	0	0.015841584	0.031531532	0.156145431	0	0.03	0	0	0	0	0	0	0
25	1	0	0.006051437	0.047120419	0.172139117	0	0.342	0	0	0	0	0	3	3
30	2	0	0.012886598	0.029978587	0.146252677	0	0.03	0	0	0	0	0	0	0
49	1	0	0.009661836	0.034693878	0.249008746	0	0.168	0	0	0	0	0	0	0.15
24	3	1	0.015241882	0.015503876	0.244850498	0	0.046	0	0	0	0	0	0	0
31	3	0	0.017372881	0.063218391	0.303366174	0	0.668	0	0	0	0	3	3	3
20	3	0	0.004828797	0.060386473	0.235058661	0	0.124	0	0	0	0	0	0	0
22	3	0	0.005371094	0.057401813	0.261415624	0	0.078	0	0	0	0	0	0	0
12	3	2	0.035304501	0.025784753	0.139493914	0	0.04	0	0	0	0	0	0	0
11	3	2	0.042057327	0.035445757	0.158401105	0	0.08	0	0	0	0	0	0	0
8	3	2	0.021216849	0.014648438	0.132101004	0	0.03	0	0	0	0	0	0	0
14	2	2	0.048888889	0.031372549	0.241232493	0	0.462	0	0	0	0	0	3	3
5	2	2	0.005275498	0.037199125	0.199874961	0	0.024	0	0	0	0	0	0	0
6	3	2	0.011508951	0.035335689	0.225290257	0	0.024	0	0	0	0	0	0	0
7	3	2	0.01061008	0.024691358	0.213262787	0	0.036	0	0	0	0	0	0	0
24	2	0	0.026711185	0.061151079	0.175385406	0	0.29	0	0	0	0	0	0.3	3
22	2	0	0.018305085	0.03364486	0.206221629	0	0.16	0	0	0	0	0	0	3
17	3	1	0.015293118	0.066086957	0.177242236	0	0.256	0	0	0	0	0	0	0
10	3	1	0.017320704	0.026422764	0.135511034	0	0.03	0	0	0	0	0	0	0
13	3	1	0.019295707	0.024064171	0.139915966	0	0.012	0	0	0	0	0	0	0
4	3	2	0.010204082	0.086629002	0.41070756	0	2.944	3	3	3	3	3	3	3
19	1	0	0.061728395	0.053457577	0.224395712	0	2.182	0	0	0	0	3	8	8
3	3	2	0.042981502	0.034594595	0.175186615	0	0.134	0	0	0	0	0	0	0.15
6	3	2	0.045592705	0.019683656	0.133678132	0	0.076	0	0	0	0	0	0	0
13	3	2	0.047695606	0.009615385	0.119479079	0	0.132	0	0	0	0	0	0	0.15
16	3	2	0.021748682	0.037454545	0.179038961	0	0.04	0	0	0	0	0	0	0
9	3	2	0.048397436	0.054263566	0.203261351	0	0.262	0	0	0	0	0	0	3
11	3	2	0.032434709	0.032075472	0.186479784	0	0.054	0	0	0	0	0	0	0
44	0	0	0.017730496	0.038542767	0.21023533	0	1.162	0	0	0	0	3	3	3
4	3	0	0.054277829	0.020740138	0.098739325	0	0.79	0	0	0	0	0	3	3
11	3	2	0.043851287	0.029850746	0.126203956	0	0.034	0	0	0	0	0	0	0
3	3	2	0.022268615	0.024359513	0.104901902	0	0.046	0	0	0	0	0	0	0
8	3	2	0.009986382	0.012833502	0.117252859	0	0.018	0	0	0	0	0	0	0
5	3	2	0.008412198	0.013758599	0.104543018	0	0.012	0	0	0	0	0	0	0
15	3	1	0.013683634	0.015068493	0.097847358	0	0.006	0	0	0	0	0	0	0
10	3	1	0.011572856	0.016646849	0.089553253	0	0.006	0	0	0	0	0	0	0
13	3	1	0.012905605	0.022421525	0.115620329	0	0.006	0	0	0	0	0	0	0
8	3	2	0.013157895	0.012987013	0.157541744	0	0.03	0	0	0	0	0	0	0
6	3	2	0.018237082	0.015053763	0.153220686	0	0.024	0	0	0	0	0	0	0
6	3	2	0.016020236	0.011968634	0.114079359	0	0.024	0	0	0	0	0	0	0
12	3	1	0.006793478	0.01318328	0.109931098	0	0	0	0	0	0	0	0	0
14	3	2	0.020559211	0.00483559	0.084892235	0	0	0	0	0	0	0	0	0
6	3	2	0.009852217	0.010443864	0.099123461	0	0.012	0	0	0	0	0	0	0
8	3	2	0.040247678	0.012414649	0.108255742	0	0.104	0	0	0	0	0	0	0
24	0	1	0.025684932	0.294117647	0.558823529	3	3.05	3	3	3	3	3	3	3
38	0	1	0.019784173	0.181818182	0.445238095	3	2.914	3	3	3	3	3	3	3
22	2	2	0.022875817	0.111111111	0.415873016	3	2.874	0	3	3	3	3	3	3
19	0	1	0.029824561	0.054216867	0.294061962	3	1.54	0	0	0	0	3	3	3
69	3	0	0.064102564	0.361111111	0.826984127	8	5.226	3	3	3	8	8	8	8
32	3	0	0.027667984	0.103921569	0.355798319	3	2.808	0	3	3	3	3	3	3
29	2	0	0.045652174	0.076033058	0.324108619	3	2.718	0	0	3	3	3	3	3
41	0	1	0.023094688	0.092691622	0.334326458	3	2.558	0	0	3	3	3	3	3
22	2	2	0.048387097	0.105839416	0.601616267	3	3.906	3	3	3	3	4	8	8
37	3	1	0.059701493	0.089552239	0.452963753	3	4.734	3	3	3	3	8	8	8
32	3	0	0.032490975	0.115107914	0.437684138	3	2.996	3	3	3	3	3	3	3
27	1	0	0.044303797	0.092592593	0.401904762	3	3.166	3	3	3	3	3	3	8
32	3	0	0.096153846	0.042780749	0.60855615	8	7.516	3	8	8	8	8	8	8
23	2	2	0.173913043	0.017326733	0.370544554	8	6.946	3	3	8	8	8	8	8
22	2	2	0.127272727	0.037344398	0.610491998	8	7.244	3	3	8	8	8	8	8
37	3	1	0.098039216	0.047619048	0.583401361	8	7.528	3	3	8	8	8	8	8
41	0	1	0.119402985	0.069400631	0.505993691	8	7.004	3	3	8	8	8	8	8
32	3	0	0.183673469	0.038596491	0.483759398	8	7.71	3	8	8	8	8	8	8
22	2	2	0.046875	0.034883721	0.717857143	8	5.92	0	3	3	8	8	8	8
37	3	1	0.171428571	0.028340081	0.515153268	8	7.42	3	3	8	8	8	8	8
27	1	0	0.155844156	0.043560606	0.436011905	8	7.804	3	8	8	8	8	8	8
41	0	1	0.053278689	0.069306931	0.550070721	8	5.826	3	3	3	8	8	8	8
37	3	0	0.162790698	0.052173913	0.524679089	8	7.6	3	3	8	8	8	8	8
22	2	2	0.101449275	0.023923445	0.663226247	8	7.19	3	3	8	8	8	8	8
29	2	0	0.10982659	0.032608696	0.346195652	8	7.138	0	3	8	8	8	8	8
23	2	2	0.049535604	0.064989518	0.474303684	8	3.614	3	3	3	3	3	8	8
37	3	0	0.053030303	0.044368601	0.588834715	8	5.866	3	3	3	8	8	8	8
37	3	1	0.132352941	0.098214286	0.563201531	8	6.592	3	3	3	8	8	8	8
39	2	2	0.0371669	0.239669421	0.412042503	3	2.994	3	3	3	3	3	3	3
27	3	1	0.030398323	0.354166667	0.50952381	3	3.05	3	3	3	3	3	3	3
35	3	1	0.044297832	0.403100775	0.567331118	3	3.25	3	3	3	3	3	3	3
23	3	2	0.058301648	0.282051282	0.460561661	3	3.278	3	3	3	3	3	3	8
29	3	1	0.036968577	0.283870968	0.439539171	3	3.01	3	3	3	3	3	3	3
35	3	1	0.036450839	0.403100775	0.567331118	3	3.13	3	3	3	3	3	3	3
39	2	2	0.022515278	0.311258278	0.518732261	3	3.008	3	3	3	3	3	3	3
21	3	2	0.019907407	0.303225806	0.539354839	3	3.02	3	3	3	3	3	3	3
27	3	1	0.029376258	0.226600985	0.450387051	3	3.01	3	3	3	3	3	3	3
39	2	2	0.022449783	0.264864865	0.438223938	3	2.976	3	3	3	3	3	3	3
21	3	2	0.020545073	0.319018405	0.513672217	3	3.02	3	3	3	3	3	3	3
27	3	1	0.022643253	0.363636364	0.552337662	3	3.014	3	3	3	3	3	3	3
36	3	2	0.015084852	0.216911765	0.392331933	3	2.94	3	3	3	3	3	3	3
23	3	2	0.029426189	0.244019139	0.420437457	3	3	3	3	3	3	3	3	3
36	3	2	0.070175439	0.649122807	1.113533835	8	7.72	3	8	8	8	8	8	8
23	3	2	0.103723404	0.65	1.387857143	8	7.97	8	8	8	8	8	8	8
36	3	2	0.077636153	0.4375	1.012797619	8	7.83	8	8	8	8	8	8	8
35	3	1	0.084337349	0.230769231	0.962637363	8	7.85	3	8	8	8	8	8	8
23	3	2	0.092857143	0.523809524	1.731972789	8	7.98	8	8	8	8	8	8	8
21	3	2	0.060822898	0.416666667	1.276785714	8	7.93	8	8	8	8	8	8	8
36	3	2	0.07223796	0.446601942	0.784882108	8	6.482	3	3	3	8	8	8	8
35	3	1	0.062015504	0.775	1.2975	8	8	8	8	8	8	8	8	8
44	3	0	0.042957746	0.266666667	0.583492063	3	3.066	3	3	3	3	3	3	3
38	2	0	0.032440783	0.196969697	0.40465368	3	2.986	3	3	3	3	3	3	3
18	2	0	0.043655413	0.082352941	0.34789916	3	2.924	0	3	3	3	3	3	3
38	2	0	0.034331629	0.196969697	0.40465368	3	2.992	3	3	3	3	3	3	3
18	2	0	0.027183343	0.082352941	0.34789916	3	2.618	0	0	3	3	3	3	3
29	2	0	0.03026038	0.171875	0.394196429	3	2.98	3	3	3	3	3	3	3
29	2	0	0.024967148	0.097560976	0.280487805	3	1.9	0	0	0	3	3	3	3
38	2	0	0.026258993	0.270967742	0.458156682	3	2.994	3	3	3	3	3	3	3
18	2	0	0.037192247	0.235294118	0.452773109	3	3.024	3	3	3	3	3	3	3
29	2	0	0.029966704	0.285714286	0.541632653	3	3	3	3	3	3	3	3	3
44	3	0	0.026362039	0.194029851	0.424733475	3	2.976	3	3	3	3	3	3	3
38	2	0	0.022265247	0.182320442	0.340015785	3	2.838	0	3	3	3	3	3	3
29	2	0	0.019208382	0.130952381	0.342006803	3	2.686	0	0	3	3	3	3	3
38	2	0	0.109874826	0.260869565	0.857763975	8	7.41	3	8	8	8	8	8	8
18	2	0	0.055162659	0.318181818	0.814935065	8	5.498	3	3	3	8	8	8	8
41	3	0	0.023636364	0.283783784	0.537258687	3	3.01	3	3	3	3	3	3	3
24	3	1	0.034274194	0.349514563	0.647156727	3	3.25	3	3	3	3	3	3	8
28	0	1	0.038123167	0.291666667	0.714880952	3	3.544	3	3	3	3	3	8	8
19	3	0	0.035714286	0.269662921	0.614125201	3	3.132	3	3	3	3	3	3	8
41	3	0	0.044827586	0.317919075	0.554913295	3	3.02	3	3	3	3	3	3	3
24	3	1	0.027881041	0.135802469	0.499647266	3	3.144	3	3	3	3	3	3	3
30	2	0	0.040856031	0.365384615	0.586263736	3	3.042	3	3	3	3	3	3	3
19	3	0	0.033370412	0.317280453	0.533427762	3	3.02	3	3	3	3	3	3	3
41	3	0	0.037267081	0.229050279	0.459217877	3	2.994	3	3	3	3	3	3	3
24	3	1	0.098901099	0.311111111	1.275555556	8	7.98	8	8	8	8	8	8	8
23	3	0	0.076115486	0.333333333	1.094047619	8	7.88	8	8	8	8	8	8	8
28	0	1	0.063559322	0.315789474	1.35	8	7.88	8	8	8	8	8	8	8
19	3	0	0.060869565	0.35	0.9175	8	7.552	3	3.9	8	8	8	8	8
19	3	0	0.04040404	0.523809524	1.084693878	8	7.37	3	3	8	8	8	8	8
41	3	0	0.057692308	0.184210526	1.013533835	8	7.428	3	4	8	8	8	8	8
19	1	0	0.077586207	0.619047619	1.546938776	8	8	8	8	8	8	8	8	8
30	2	0	0.088082902	0.365853659	1.120209059	8	7.97	8	8	8	8	8	8	8
19	3	0	0.084051724	0.525252525	1.152236652	8	7.97	8	8	8	8	8	8	8
41	3	0	0.06547619	0.772727273	2.042857143	8	7.99	8	8	8	8	8	8	8
19	3	0	0.063953488	0.357142857	1.377891156	8	7.92	8	8	8	8	8	8	8
29	1	1	0.025096525	0.318181818	1.257792208	3	6.492	3	3	3	8	8	8	8
29	1	1	0.020299145	0.090909091	0.943506494	3	5.62	0	3	3	8	8	8	8
57	0	1	0.065217391	0.271604938	0.39691358	3	3.162	3	3	3	3	3	3	3
25	0	1	0.056306306	0.26	0.361428571	3	3.084	3	3	3	3	3	3	3
26	3	1	0.017751479	0.248756219	0.346695096	3	2.94	3	3	3	3	3	3	3
57	0	1	0.074193548	0.254545455	0.348311688	3	3.368	3	3	3	3	3	3	8
54	0	1	0.039361702	0.238390093	0.337107475	3	2.94	3	3	3	3	3	3	3
36	3	0	0.056980057	0.272401434	0.373988735	3	3.004	3	3	3	3	3	3	3
25	0	1	0.055743243	0.26	0.361428571	3	3.074	3	3	3	3	3	3	3
66	3	0	0.060483871	0.276859504	0.414757969	3	3.084	3	3	3	3	3	3	3
26	3	1	0.025735294	0.248756219	0.346695096	3	2.934	3	3	3	3	3	3	3
57	0	1	0.056122449	0.356589147	0.53316722	3	3.304	3	3	3	3	3	3	8
54	0	1	0.094650206	0.366477273	0.474918831	3	3.69	3	3	3	3	3	8	8
27	2	0	0.06870229	0.356948229	0.462203192	3	3.264	3	3	3	3	3	3	3
25	0	1	0.033018868	0.366037736	0.473207547	3	3.06	3	3	3	3	3	3	3
66	3	0	0.064748201	0.356435644	0.496534653	3	3.228	3	3	3	3	3	3	8
26	3	1	0.053475936	0.37394958	0.481092437	3	3.27	3	3	3	3	3	3	3
54	0	1	0.116731518	0.352941176	0.451540616	3	3.49	3	3	3	3	3	3	8
57	0	1	0.114035088	0.34375	1.327678571	8	7.6	3	8	8	8	8	8	8
57	0	1	0.07	0.375	1.498809524	8	7.69	7.75	8	8	8	8	8	8
25	0	1	0.082539683	0.448275862	1.089162562	8	7.95	8	8	8	8	8	8	8
57	0	1	0.06372549	0.681818182	1.462987013	8	7.87	8	8	8	8	8	8	8
54	0	1	0.076470588	0.744680851	1.182066869	8	7.92	8	8	8	8	8	8	8
25	0	1	0.051118211	0.628571429	0.918571429	8	7.252	3	3	8	8	8	8	8
66	3	0	0.115702479	0.318181818	1.129220779	8	7.148	3	3	8	8	8	8	8
26	1	1	0.037340619	0.265625	0.524925595	3	3.03	3	3	3	3	3	3	3
29	2	0	0.034843206	0.274725275	0.737676609	3	3.718	3	3	3	3	3	8	8
26	3	0	0.021052632	0.246835443	0.674050633	3	3.19	3	3	3	3	3	3	3
27	3	1	0.029411765	0.264957265	0.565811966	3	3.06	3	3	3	3	3	3	3
26	3	0	0.013513514	0.224242424	0.609090909	3	3.014	3	3	3	3	3	3	3
37	0	0	0.042414356	0.353846154	0.658461538	3	3.146	3	3	3	3	3	3	3
26	1	1	0.108882521	0.5	1.466964286	8	7.97	8	8	8	8	8	8	8
29	2	0	0.051428571	0.208333333	1.202380952	8	7.532	3	8	8	8	8	8	8
65	3	0	0.091525424	0.305555556	1.651587302	8	7.34	3	8	8	8	8	8	8
37	0	0	0.094155844	0.454545455	1.836363636	8	7.97	8	8	8	8	8	8	8
60	0	0	0.197247706	0.476190476	2.004081633	8	7.87	8	8	8	8	8	8	8
65	3	0	0.106060606	0.458333333	1.716666667	8	7.55	3	8	8	8	8	8	8
37	0	0	0.11965812	0.454545455	1.177922078	8	7.94	8	8	8	8	8	8	8
49	0	0	0.072815534	0.25	0.956015038	8	7.5	3	7.6	8	8	8	8	8
24	3	0	0.016049383	0.175965665	0.348988351	3	2.874	0	3	3	3	3	3	3
25	2	0	0.015080113	0.162303665	0.413313388	3	2.778	0	3	3	3	3	3	3
43	0	0	0.012279355	0.28164557	0.540732369	3	2.922	3	3	3	3	3	3	3
25	2	0	0.020571429	0.170731707	0.414924506	3	2.92	3	3	3	3	3	3	3
31	1	0	0.021764032	0.271523179	0.443235572	3	2.994	3	3	3	3	3	3	3
43	0	0	0.015238095	0.277070064	0.596587807	3	2.982	3	3	3	3	3	3	3
53	0	0	0.020125786	0.245989305	0.554392666	3	2.976	3	3	3	3	3	3	3
24	3	0	0.011588275	0.156756757	0.332625483	3	2.586	0	0	3	3	3	3	3
43	0	0	0.016585366	0.328947368	0.668890977	3	3.08	3	3	3	3	3	3	3
53	0	0	0.019038076	0.428571429	0.790367347	3	3.942	3	3	3	3	3	8	8
48	0	0	0.024124514	0.381481481	0.692592593	3	3.1	3	3	3	3	3	3	3
43	0	0	0.055970149	0.48	1.262095238	8	7.93	8	8	8	8	8	8	8
53	0	0	0.055335968	0.4375	1.511607143	8	7.85	8	8	8	8	8	8	8
24	3	0	0.06547619	0.142857143	1.472789116	8	7.882	8	8	8	8	8	8	8
25	2	0	0.085714286	0.5625	1.328125	8	8	8	8	8	8	8	8	8
31	1	0	0.134615385	0.633333333	1.381904762	8	8	8	8	8	8	8	8	8
43	0	0	0.048346056	0.506493506	1.200371058	8	7.9	8	8	8	8	8	8	8
48	0	0	0.075163399	0.539473684	1.262030075	8	7.96	8	8	8	8	8	8	8
24	3	0	0.07960199	0.5	1.483766234	8	7.98	8	8	8	8	8	8	8
25	2	0	0.075907591	0.516129032	1.302764977	8	8	8	8	8	8	8	8	8
53	0	0	0.035519126	0.622641509	1.328301887	8	7.68	3	8	8	8	8	8	8
59	3	0	0.031031031	0.282442748	0.550127226	3	3	3	3	3	3	3	3	3
52	1	0	0.024827586	0.194968553	0.554357592	3	3.134	3	3	3	3	3	3	3
22	2	0	0.038781163	0.25477707	0.480982712	3	3	3	3	3	3	3	3	3
52	0	1	0.028885832	0.227091633	0.471542402	3	3.006	3	3	3	3	3	3	3
38	3	1	0.029357798	0.272727273	0.607792208	3	3.124	3	3	3	3	3	3	3
27	3	0	0.018072289	0.231707317	0.492508711	3	3.01	3	3	3	3	3	3	3
42	1	1	0.02173913	0.206185567	0.48610702	3	3.008	3	3	3	3	3	3	3
22	2	0	0.061181435	0.25477707	0.480982712	3	3.174	3	3	3	3	3	3	3
52	0	1	0.026682135	0.227091633	0.471542402	3	2.996	3	3	3	3	3	3	3
38	3	1	0.041610738	0.272727273	0.607792208	3	3.312	3	3	3	3	3	3	8
59	3	0	0.021106259	0.293948127	0.594524496	3	3	3	3	3	3	3	3	3
51	2	0	0.024701195	0.263736264	0.54563056	3	3.01	3	3	3	3	3	3	3
42	1	1	0.020013803	0.272084806	0.584401817	3	3.016	3	3	3	3	3	3	3
52	0	1	0.022491349	0.333333333	0.596934116	3	3.004	3	3	3	3	3	3	3
27	3	0	0.037662338	0.244680851	0.488829787	3	3.01	3	3	3	3	3	3	3
51	2	0	0.037674038	0.341614907	0.580434783	3	3.022	3	3	3	3	3	3	3
42	1	1	0.014848289	0.253061224	0.60851312	3	3.034	3	3	3	3	3	3	3
52	1	0	0.029147982	0.34939759	0.683562823	3	3.09	3	3	3	3	3	3	3
52	0	1	0.030133929	0.372727273	0.641493506	3	3.102	3	3	3	3	3	3	3
38	3	1	0.028890348	0.301369863	0.608610568	3	3.104	3	3	3	3	3	3	3
59	3	0	0.071269488	0.375	1.034253247	8	7.15	3	3	8	8	8	8	8
51	2	0	0.114624506	0.533333333	1.15952381	8	7.97	8	8	8	8	8	8	8
42	1	1	0.04950495	0.6	1.580571429	8	7.99	8	8	8	8	8	8	8
59	3	0	0.061868687	0.465909091	1.15487013	8	7.57	3	8	8	8	8	8	8
51	2	0	0.179190751	0.510204082	1.377842566	8	7.97	8	8	8	8	8	8	8
52	0	1	0.065088757	0.551724138	1.590147783	8	7.95	8	8	8	8	8	8	8
59	3	0	0.069984448	0.529411765	1.084753902	8	7.43	3	7.5	8	8	8	8	8
52	1	0	0.094420601	0.545454545	1.542857143	8	8	8	8	8	8	8	8	8
52	0	1	0.119047619	0.833333333	1.799603175	8	7.88	8	8	8	8	8	8	8
38	3	1	0.08	0.653846154	1.554945055	8	8	8	8	8	8	8	8	8
25	2	0	0.035294118	0.225705329	0.360143305	3	3	3	3	3	3	3	3	3
32	2	0	0.039167687	0.270491803	0.506557377	3	3.03	3	3	3	3	3	3	3
30	2	0	0.062801932	0.16	0.298730159	3	2.98	0	0	3	3	3	3	3
32	2	0	0.031180401	0.270491803	0.506557377	3	3.02	3	3	3	3	3	3	3
23	2	0	0.025188917	0.235915493	0.393008048	3	2.982	3	3	3	3	3	3	3
25	1	0	0.029284165	0.210045662	0.396999348	3	2.998	3	3	3	3	3	3	3
46	3	0	0.042201835	0.263157895	0.420032223	3	2.992	3	3	3	3	3	3	3
32	2	0	0.022346369	0.36440678	0.618159806	3	3.004	3	3	3	3	3	3	3
29	3	0	0.026172301	0.316109422	0.500434216	3	3.02	3	3	3	3	3	3	3
23	2	0	0.025025025	0.334963325	0.477750611	3	3.01	3	3	3	3	3	3	3
25	2	0	0.05061082	0.274509804	0.463305322	3	3	3	3	3	3	3	3	3
46	3	0	0.030701754	0.433497537	0.621182266	3	3.16	3	3	3	3	3	3	3
29	3	0	0.058312655	0.416666667	0.615666667	3	3.608	3	3	3	3	3	8	8
23	2	0	0.023784902	0.340983607	0.5064637	3	3.02	3	3	3	3	3	3	3
25	1	0	0.020661157	0.298329356	0.437401977	3	2.998	3	3	3	3	3	3	3
30	2	0	0.041931385	0.258964143	0.434206033	3	3.02	3	3	3	3	3	3	3
46	3	0	0.116564417	0.470588235	1.380252101	8	7.97	8	8	8	8	8	8	8
32	2	0	0.147679325	0.425925926	1.163227513	8	7.99	8	8	8	8	8	8	8
30	2	0	0.160714286	0.461538462	1.482417582	8	8	8	8	8	8	8	8	8
26	3	0	0.079452055	0.54109589	0.973483366	8	7.86	8	8	8	8	8	8	8
46	3	0	0.130177515	0.392857143	1.325510204	8	7.97	8	8	8	8	8	8	8
30	2	0	0.128440367	0.379310345	1.386206897	8	8	8	8	8	8	8	8	8
25	2	0	0.108108108	0.793103448	1.215763547	8	8	8	8	8	8	8	8	8
46	3	0	0.121212121	0.424242424	1.178787879	8	7.97	8	8	8	8	8	8	8
25	1	0	0.136690647	0.3	1.429285714	8	8	8	8	8	8	8	8	8
31	3	0	0.055299539	0.206185567	0.563328424	3	3.082	3	3	3	3	3	3	3
29	1	1	0.04193849	0.253731343	0.493923241	3	3.06	3	3	3	3	3	3	3
47	0	1	0.028641571	0.144444444	0.329047619	3	2.8	0	3	3	3	3	3	3
49	1	0	0.028307337	0.139013453	0.421076233	3	2.996	3	3	3	3	3	3	3
24	3	1	0.038709677	0.260416667	0.576339286	3	3.084	3	3	3	3	3	3	3
31	3	0	0.05561993	0.206185567	0.563328424	3	3.092	3	3	3	3	3	3	3
29	1	1	0.019708029	0.253731343	0.493923241	3	3.02	3	3	3	3	3	3	3
47	0	1	0.019835841	0.144444444	0.329047619	3	2.65	0	0	3	3	3	3	3
24	3	1	0.027027027	0.316326531	0.666180758	3	3.322	3	3	3	3	3	3	8
31	3	0	0.035211268	0.4125	0.836071429	3	5.66	3	3	3	8	8	8	8
20	3	0	0.036157025	0.248447205	0.585980479	3	3.064	3	3	3	3	3	3	3
22	3	0	0.016995241	0.287356322	0.558128079	3	3	3	3	3	3	3	3	3
22	2	0	0.043981481	0.264150943	0.609299191	3	3.062	3	3	3	3	3	3	3
47	0	1	0.016915423	0.2	0.401993355	3	2.688	0	2.7	3	3	3	3	3
31	3	0	0.035995501	0.242718447	0.582801664	3	3.052	3	3	3	3	3	3	3
20	3	0	0.027201145	0.335164835	0.614207221	3	3.09	3	3	3	3	3	3	3
22	2	0	0.027373824	0.258928571	0.585586735	3	3.004	3	3	3	3	3	3	3
29	1	1	0.016042781	0.421487603	0.704486423	3	3.108	3	3	3	3	3	3	3
47	0	1	0.019166667	0.248618785	0.458800316	3	2.88	3	3	3	3	3	3	3
49	1	0	0.130252101	0.409836066	1.043559719	8	7.93	8	8	8	8	8	8	8
20	3	0	0.057742782	0.291666667	1.431547619	8	7.792	8	8	8	8	8	8	8
22	3	0	0.065759637	0.24137931	1.154187192	8	7.81	8	8	8	8	8	8	8
47	0	1	0.087349398	0.363636364	1.19025974	8	7.92	8	8	8	8	8	8	8
49	1	0	0.125	0.476190476	1.339455782	8	7.97	8	8	8	8	8	8	8
22	3	0	0.045977011	0.55	1.4925	8	7.97	8	8	8	8	8	8	8
47	0	1	0.090062112	0.5	1.245054945	8	7.97	8	8	8	8	8	8	8
8	3	2	0.049404345	0.233183857	0.381678411	3	3.09	3	3	3	3	3	3	3
5	3	2	0.034090909	0.215867159	0.471402214	3	3.24	3	3	3	3	3	3	8
5	3	2	0.020338983	0.215867159	0.471402214	3	3.03	3	3	3	3	3	3	3
8	3	2	0.041178693	0.48502994	0.954747648	3	5.74	3	3	3	8	8	8	8
5	3	2	0.03021978	0.333333333	0.884285714	3	6.3	3	3	3	8	8	8	8
12	3	2	0.091007584	0.547619048	0.970833333	3	7.87	8	8	8	8	8	8	8
8	3	2	0.036924414	0.524096386	0.982271945	3	5.63	3	3	3	8	8	8	8
12	3	2	0.077761628	0.265822785	0.402079566	8	4.24	3	3	3	3	8	8	8
8	3	2	0.066666667	0.235795455	0.381290584	8	4.138	3	3	3	3	3	8	8
5	3	2	0.061827957	0.320224719	0.56976993	8	4.18	3	3	3	3	3	8	8
4	3	2	0.067175573	0.364285714	0.546836735	8	4.81	3	3	3	3	8	8	8
4	3	2	0.075221239	0.483050847	1.06598063	8	7.22	3	3	8	8	8	8	8
8	3	2	0.058953574	0.371428571	0.707142857	8	4.854	3	3	3	3	8	8	8
4	3	2	0.067171239	0.451612903	0.955069124	8	7.83	7.75	8	8	8	8	8	8
10	2	2	0.026607539	0.304	0.480228571	3	3.064	3	3	3	3	3	3	3
5	2	2	0.023224044	0.382716049	0.549323927	3	3.03	3	3	3	3	3	3	3
16	3	2	0.020408163	0.25	0.48622449	3	3	3	3	3	3	3	3	3
14	3	2	0.024118738	0.275449102	0.494354149	3	3.02	3	3	3	3	3	3	3
11	3	2	0.006968641	0.186440678	0.421468927	3	2.862	0	3	3	3	3	3	3
7	3	2	0.025522042	0.1875	0.410096154	3	3	3	3	3	3	3	3	3
14	2	2	0.058510638	0.219512195	0.511149826	3	3.614	3	3	3	3	3	3	8
10	2	2	0.022093023	0.342657343	0.552847153	3	3.014	3	3	3	3	3	3	3
5	2	2	0.026773762	0.43575419	0.643894653	3	3.512	3	3	3	3	3	3	8
11	3	2	0.01509434	0.335227273	0.566720779	3	3.03	3	3	3	3	3	3	3
16	3	2	0.016722408	0.198830409	0.401336675	3	3	3	3	3	3	3	3	3
14	3	2	0.010084034	0.3125	0.502884615	3	2.996	3	3	3	3	3	3	3
6	3	2	0.025906736	0.226190476	0.467857143	3	3.04	3	3	3	3	3	3	3
10	2	2	0.027979275	0.263157895	0.448705096	3	3.03	3	3	3	3	3	3	3
5	2	2	0.025052192	0.264840183	0.449315068	3	3.014	3	3	3	3	3	3	3
16	3	2	0.011605416	0.269736842	0.470394737	3	2.974	3	3	3	3	3	3	3
14	3	2	0.011887073	0.317880795	0.548249763	3	3.02	3	3	3	3	3	3	3
6	3	2	0.028806584	0.32	0.56847619	3	3.16	3	3	3	3	3	3	3
7	3	2	0.041666667	0.209677419	0.678110599	8	4.662	3	3	3	3	8	8	8
5	2	2	0.031847134	0.48	1.394857143	8	7.178	3	3	8	8	8	8	8
14	3	2	0.011049724	0.363636364	1.22987013	8	5.524	3	3	3	8	8	8	8
6	3	2	0.164948454	0.458333333	1.144047619	8	7.8	8	8	8	8	8	8	8
10	2	2	0.065789474	0.222222222	0.910714286	8	7.31	3	3	8	8	8	8	8
6	3	2	0.125	0.263157895	0.718045113	8	5.454	3	3	3	3	8	8	8
7	3	2	0.070967742	0.161290323	0.498156682	8	5.39	3	3	3	3	8	8	8
10	2	2	0.101694915	0.425925926	0.81957672	8	7.356	3	8	8	8	8	8	8
5	2	2	0.058479532	0.21875	1.003571429	8	7.284	3	3	8	8	8	8	8
26	2	0	0.062334218	0.551020408	0.814577259	3	6.546	3	3	3	8	8	8	8
22	3	0	0.056844548	0.516129032	0.832258065	3	6.346	3	3	3	8	8	8	8
27	3	0	0.042222222	0.339449541	0.60904325	3	3.158	3	3	3	3	3	3	3
24	2	0	0.038216561	0.577777778	0.898095238	3	6.834	3	3	8	8	8	8	8
27	2	0	0.011126565	0.419642857	0.613520408	3	2.954	3	3	3	3	3	3	3
19	3	1	0.087221095	0.390243902	0.519076655	3	4.61	3	3	3	3	8	8	8
26	2	0	0.078571429	0.224137931	0.468965517	3	3.39	3	3	3	3	3	3	8
27	3	0	0.025	0.351485149	0.562234795	3	3.02	3	3	3	3	3	3	3
24	2	0	0.011627907	0.319587629	0.5634757	3	2.91	3	3	3	3	3	3	3
27	2	0	0.008281573	0.28313253	0.507659208	3	2.776	0	3	3	3	3	3	3
20	2	0	0.031674208	0.261780105	0.438519073	3	2.994	3	3	3	3	3	3	3
27	3	0	0.0243309	0.232432432	0.473436293	3	3.01	3	3	3	3	3	3	3
27	2	0	0.008333333	0.354166667	0.559375	3	2.854	0	3	3	3	3	3	3
19	3	1	0.022556391	0.575757576	1.092207792	8	6.538	3	3	3	8	8	8	8
22	2	0	0.052256532	0.578431373	1.119327731	8	7.79	8	8	8	8	8	8	8
22	2	0	0.029816514	0.784946237	1.404608295	8	7.78	3	8	8	8	8	8	8
17	3	1	0.022244192	0.363636364	0.538961039	3	3.054	3	3	3	3	3	3	3
16	3	1	0.018673219	0.321568627	0.51837535	3	3.04	3	3	3	3	3	3	3
13	3	1	0.021969697	0.308510638	0.474468085	3	3.02	3	3	3	3	3	3	3
4	3	2	0.022363026	0.40625	0.618861607	3	3.224	3	3	3	3	3	3	8
6	3	2	0.015481833	0.296202532	0.589475588	3	3.05	3	3	3	3	3	3	3
4	3	2	0.014256619	0.335784314	0.556862745	3	3.01	3	3	3	3	3	3	3
4	3	2	0.016064257	0.351694915	0.654328087	3	3.148	3	3	3	3	3	3	3
6	3	2	0.010736196	0.318421053	0.658721805	3	3.162	3	3	3	3	3	3	3
6	3	2	0.018197574	0.328798186	0.608422417	3	3.084	3	3	3	3	3	3	3
16	3	1	0.016861827	0.151187905	0.305831533	3	2.436	0	0	3	3	3	3	3
13	3	1	0.017220665	0.142570281	0.293459552	3	1.872	0	0	0	3	3	3	3
6	3	2	0.0125	0.22907489	0.527942102	3	3.024	3	3	3	3	3	3	3
17	3	1	0.054135338	0.72	1.175238095	8	7.91	8	8	8	8	8	8	8
16	3	1	0.038732394	0.625	1.242091837	8	8	8	8	8	8	8	8	8
13	3	1	0.056818182	0.564516129	1.207603687	8	7.91	8	8	8	8	8	8	8
4	3	2	0.058823529	0.573170732	1.339721254	8	7.67	3	8	8	8	8	8	8
4	3	2	0.044074437	0.590643275	1.105430242	8	4.95	3	3	3	8	8	8	8
4	3	2	0.031007752	0.535714286	1.080357143	8	4.75	3	3	3	3	8	8	8
16	3	1	0.029069767	0.518518519	1.156790123	8	7.32	3	3	8	8	8	8	8
6	3	2	0.048576214	0.657407407	1.37989418	8	7.73	3	8	8	8	8	8	8
17	3	1	0.027820711	0.548387097	1.14516129	8	7.36	3	3	8	8	8	8	8
16	3	1	0.02739726	0.540983607	1.342857143	8	7.51	3	7.5	8	8	8	8	8
4	3	2	0.042573321	0.440860215	1.174807988	8	6.2	3	3	3	8	8	8	8
4	3	2	0.046372476	0.392156863	1.148179272	8	6.54	3	3	8	8	8	8	8
6	3	2	0.040697674	0.452830189	1.136118598	8	6.29	3	3	3	8	8	8	8
26	3	0	0.071214393	0.126014062	0.3975508	3	3.824	3	3	3	3	3	8	8
19	1	0	0.050991501	0.085473684	0.321533835	3	3.038	0	0	3	3	3	3	8
3	3	2	0.06362545	0.123168747	0.386326641	3	4.408	3	3	3	3	8	8	8
6	3	2	0.048793284	0.183170857	0.426137946	3	3.15	3	3	3	3	3	3	8
13	3	2	0.042918455	0.174723061	0.408106747	3	3.024	3	3	3	3	3	3	3
19	1	0	0.081771721	0.092138631	0.328498974	3	5.988	3	3	3	8	8	8	8
6	3	2	0.031954887	0.152028762	0.411864407	3	3.044	3	3	3	3	3	3	3
13	3	2	0.112359551	0.10802224	0.474968796	8	4.76	3	3	3	3	8	8	8
26	3	0	0.112871287	0.076923077	0.471794872	8	7.524	3	3	8	8	8	8	8
6	3	2	0.067258883	0.119190405	0.526086957	8	5.124	3	3	3	3	8	8	8
13	3	2	0.082191781	0.097750194	0.474077358	8	5.16	3	3	3	3	8	8	8
16	3	2	0.016829052	0.043844265	0.214541264	3	0.12	0	0	0	0	0	0	0.15
16	3	2	0.094405594	0.0730187	0.577496502	3	6.688	3	3	4	8	8	8	8
16	3	2	0.048346056	0.070652174	0.416498447	3	3.414	3	3	3	3	3	4	8
16	3	2	0.036	0.086507424	0.43525777	3	3.166	3	3	3	3	3	3	3
16	3	2	0.138728324	0.052875696	0.640948847	8	7.552	3	3	8	8	8	8	8
16	3	2	0.03868472	0.072575848	0.444208379	3	3.274	3	3	3	3	3	3	8
16	3	2	0.074509804	0.067393459	0.59660201	8	6.358	3	3	3	8	8	8	8
9	3	2	0.028104241	0.057632399	0.218752781	3	0.15	0	0	0	0	0	0	3
9	3	2	0.057934509	0.102313167	0.599860193	3	5.124	3	3	3	3	8	8	8
9	3	2	0.079439252	0.086427267	0.447874098	3	5.51	3	3	3	8	8	8	8
9	3	2	0.149484536	0.092421442	0.642381833	8	6.232	3	3	3	8	8	8	8
9	3	2	0.07486631	0.10828548	0.536962381	4	4.84	3	3	3	3	8	8	8
9	3	2	0.053030303	0.085714286	0.464208304	3	3.746	3	3	3	3	3	8	8
11	3	2	0.023413897	0.027942422	0.180706423	3	0.052	0	0	0	0	0	0	0
11	3	2	0.029850746	0.058510638	0.625025329	3	5.672	3	3	3	8	8	8	8
11	3	2	0.037578288	0.079529737	0.487897649	3	3.404	3	3	3	3	3	8	8
11	3	2	0.047722343	0.068927182	0.492614945	3	3.824	3	3	3	3	3	8	8
11	3	2	0.028985507	0.077042802	0.610628127	3	5.146	3	3	3	4	8	8	8
11	3	2	0.038961039	0.070805044	0.714327283	4	7.132	3	3	8	8	8	8	8
11	3	2	0.04245283	0.105263158	0.760645034	3	6.834	3	3	8	8	8	8	8
11	3	2	0.084558824	0.081111111	0.675888889	8	6.472	3	3	3	8	8	8	8
28	0	0	0.026711698	0.048633094	0.192982528	3	0.582	0	0	0	0	0	3	3
28	0	0	0.027182436	0.149694979	0.449782128	3	2.998	3	3	3	3	3	3	3
28	0	0	0.02293578	0.127959927	0.428265678	3	2.868	3	3	3	3	3	3	3
28	0	0	0.043237251	0.16720674	0.558207573	3	3.162	3	3	3	3	3	3	3
28	0	0	0.115168539	0.107553366	0.676389866	8	7.11	3	3	8	8	8	8	8
28	0	0	0.042704626	0.094958968	0.643627533	8	5.174	3	3	3	4	8	8	8
56	0	0	0.038961039	0.03058104	0.203509538	3	0.34	0	0	0	0	0	0	3
56	0	0	0.074850299	0.094224924	0.459346505	3	4.656	3	3	3	3	8	8	8
56	0	0	0.103448276	0.04	0.706769231	8	7.18	3	3	8	8	8	8	8
56	0	0	0.020408163	0.106925881	0.636330498	4	4.018	0	3	3	3	8	8	8
56	0	0	0.033175355	0.153846154	0.684895955	3	3.664	3	3	3	3	3	8	8
44	0	0	0.046712803	0.258992806	0.803768414	3	5.35	3	3	3	3	8	8	8
44	0	0	0.028820961	0.190217391	0.51152519	3	3.05	3	3	3	3	3	3	3
44	0	0	0.103524229	0.130904184	0.846115288	8	7.614	3	8	8	8	8	8	8
44	0	0	0.092838196	0.077151335	0.696283736	8	7.62	3	8	8	8	8	8	8
44	0	0	0.080498866	0.17453505	0.604731249	3	4.368	3	3	3	3	8	8	8
44	0	0	0.086363636	0.158981418	0.597738669	4	4.732	3	3	3	3	8	8	8
44	0	0	0.055223881	0.169525732	0.67821825	3	4.41	3	3	3	3	8	8	8
5	3	2	0.085201794	0.092592593	0.98957672	8	7.88	8	8	8	8	8	8	8
5	3	2	0.066739606	0.123159304	0.487072098	3	4.508	3	3	3	3	3	8	8
5	3	2	0.123015873	0.118012422	0.981588287	8	7.77	8	8	8	8	8	8	8
5	3	2	0.08957795	0.10058309	0.413223657	8	6.19	3	3	3	8	8	8	8
4	3	0	0.115207373	0.05	1.995178571	8	7.934	8	8	8	8	8	8	8
4	3	0	0.160714286	0.030534351	1.785605234	8	7.97	8	8	8	8	8	8	8
4	3	0	0.064840693	0.160809372	0.520508139	3	4.044	3	3	3	3	4	8	8
4	3	0	0.120588235	0.066326531	1.271720117	8	7.964	8	8	8	8	8	8	8
4	3	0	0.076296296	0.198520345	0.549955963	3	3.66	3	3	3	3	3	8	8
4	3	0	0.057931781	0.148760331	0.46284365	3	3.722	3	3	3	3	3	8	8
4	3	0	0.089308176	0.135672515	0.388253968	8	5.36	3	3	3	3	8	8	8
12	3	2	0.165289256	0.079365079	1.051133787	8	7.97	8	8	8	8	8	8	8
12	3	2	0.105072464	0.062378168	0.579754943	8	6.046	3	3	3	8	8	8	8
12	3	2	0.082733813	0.085551331	0.789978273	8	7.47	3	8	8	8	8	8	8
13	3	2	0.104615385	0.089622642	1.246091644	8	7.9	8	8	8	8	8	8	8
13	3	2	0.126556017	0.108352144	0.785682038	8	7.73	3	8	8	8	8	8	8
13	3	2	0.088564058	0.143049933	0.522267206	3	4.132	3	3	3	3	3	8	8
11	3	2	0.107344633	0.052208835	1.18582903	8	7.93	8	8	8	8	8	8	8
11	3	2	0.079136691	0.113131313	0.713968254	8	5.63	3	3	3	8	8	8	8
11	3	2	0.09610984	0.15407855	0.560617177	3	3.97	3	3	3	3	3	8	8
11	3	2	0.10546875	0.063157895	1.048120301	8	7.88	8	8	8	8	8	8	8
3	3	2	0.106382979	0.026666667	1.369650794	8	7.82	8	8	8	8	8	8	8
3	3	2	0.124600639	0.135881104	0.81204125	3	7.12	3	3	8	8	8	8	8
3	3	2	0.164893617	0.067039106	1.034197925	8	7.94	8	8	8	8	8	8	8
10	3	2	0.109375	0.019230769	1.295879121	8	7.954	8	8	8	8	8	8	8
10	3	2	0.212765957	0.022222222	1.273015873	8	7.96	8	8	8	8	8	8	8
10	3	2	0.130769231	0.039855072	0.757867495	8	7.99	8	8	8	8	8	8	8
10	3	2	0.024590164	0.076576577	0.430673531	3	3.06	3	3	3	3	3	3	3
10	3	2	0.118421053	0.081300813	1.009175377	8	7.97	8	8	8	8	8	8	8
10	3	2	0.062227074	0.115637319	0.436343157	3	4.048	3	3	3	3	3	8	8
10	3	2	0.057416268	0.056074766	0.987850467	8	7.79	3	8	8	8	8	8	8
10	3	2	0.030927835	0.082621083	0.393996744	3	3.052	3	3	3	3	3	3	3
10	3	2	0.057488654	0.075731497	0.410843373	3	4.808	3	3	3	3	8	8	8
3	3	1	0.054852321	0.046065259	0.662462298	8	7.68	3	8	8	8	8	8	8
3	3	1	0.013089005	0.078821656	0.364001365	3	2.952	3	3	3	3	3	3	3
8	3	2	0.109589041	0.032786885	0.901405152	8	8	8	8	8	8	8	8	8
8	3	2	0.048913043	0.044836957	0.651494565	8	6.878	3	3	7	8	8	8	8
8	3	2	0.046025105	0.047001621	0.677957861	8	7.396	3	3	8	8	8	8	8
8	3	2	0.013282732	0.084008097	0.525983227	3	3.252	3	3	3	3	3	3	8
8	3	2	0.076271186	0.068432671	0.881425418	8	7.92	8	8	8	8	8	8	8
8	3	2	0.009864365	0.099907493	0.486335404	3	2.976	3	3	3	3	3	3	3
8	3	2	0.041152263	0.055555556	0.841015873	8	7.486	3	4	8	8	8	8	8
5	3	2	0.034482759	0.045092838	0.844334975	8	7.178	3	3	8	8	8	8	8
5	3	2	0.049751244	0.058939096	0.790766208	8	7.504	3	8	8	8	8	8	8
5	3	2	0.030821918	0.084507042	0.919315895	8	6.894	3	3	3	8	8	8	8
5	3	2	0.050847458	0.041884817	0.896372476	8	7.734	3	8	8	8	8	8	8
10	3	2	0.106796117	0.019230769	0.938571429	8	7.934	8	8	8	8	8	8	8
10	3	2	0.107784431	0.040114613	0.789602947	8	7.98	8	8	8	8	8	8	8
10	3	2	0.014986376	0.095238095	0.439087302	3	3.008	3	3	3	3	3	3	3
10	3	2	0.097472924	0.070707071	0.795093795	8	7.88	8	8	8	8	8	8	8
10	3	2	0.051903114	0.069767442	0.773693748	8	7.428	3	8	8	8	8	8	8
10	3	2	0.018656716	0.071219512	0.38195122	3	2.862	0	3	3	3	3	3	3
10	3	2	0.049562682	0.092838196	0.884729064	8	7.598	3	8	8	8	8	8	8
7	3	1	0.113095238	0.085365854	0.753867596	8	7.77	3	8	8	8	8	8	8
7	3	1	0.162601626	0.071161049	0.738255752	8	7.85	8	8	8	8	8	8	8
7	3	1	0.105	0.041176471	0.491743697	8	6.88	3	3	3	8	8	8	8
7	3	1	0.014204545	0.102466793	0.463336948	3	3.06	3	3	3	3	3	3	3
7	3	1	0.079422383	0.050420168	0.586514606	8	7.37	3	3	8	8	8	8	8
7	3	1	0.010784314	0.085687382	0.446879204	3	3.01	3	3	3	3	3	3	3
7	3	1	0.066202091	0.049808429	0.610207991	8	7.726	3	8	8	8	8	8	8
7	3	1	0.037115589	0.088008801	0.443894389	3	3.65	3	3	3	3	3	8	8
7	3	1	0.054108216	0.088536813	0.461869258	3	4.962	3	3	3	3	8	8	8
15	3	1	0.037037037	0.105691057	0.728958575	8	6.376	3	3	3	8	8	8	8
15	3	1	0.1375	0.07800312	0.626766214	8	7.474	3	3	8	8	8	8	8
15	3	1	0.018848168	0.103953148	0.382158544	3	3	3	3	3	3	3	3	3
15	3	1	0.048016701	0.081932773	0.515861345	8	4.974	3	3	3	3	8	8	8
15	3	1	0.048837209	0.103128621	0.557838106	8	4.506	3	3	3	3	8	8	8
10	3	1	0.080952381	0.046666667	0.730809524	8	7.99	8	8	8	8	8	8	8
10	3	1	0.080882353	0.047619048	0.702900107	8	7.98	8	8	8	8	8	8	8
10	3	1	0.046428571	0.071186441	0.566246973	8	5.704	3	3	3	8	8	8	8
10	3	1	0.050387597	0.073405535	0.53553378	8	5.886	3	3	3	8	8	8	8
10	3	1	0.055096419	0.075117371	0.513346747	8	6.274	3	3	3	8	8	8	8
10	3	1	0.016227181	0.082191781	0.411428571	3	3.024	3	3	3	3	3	3	3
10	3	1	0.052854123	0.16498994	0.939120437	3	7.556	3	8	8	8	8	8	8
13	3	1	0.071232877	0.128813559	1.035883777	8	7.87	8	8	8	8	8	8	8
13	3	1	0.013754045	0.109395109	0.353851811	3	2.946	3	3	3	3	3	3	3
13	3	1	0.033402923	0.102564103	0.699977106	8	6.332	3	3	3	8	8	8	8
11	3	2	0.103448276	0.059006211	0.887622005	8	7.9	8	8	8	8	8	8	8
11	3	2	0.06	0.069444444	0.677295918	8	7.664	3	8	8	8	8	8	8
11	3	2	0.028747433	0.072763029	0.358477314	3	2.88	0	3	3	3	3	3	3
11	3	2	0.041958042	0.110395584	0.420948876	3	3.17	3	3	3	3	3	3	3
11	3	2	0.103448276	0.08	0.717028571	8	7.08	3	3	8	8	8	8	8
11	3	2	0.052434457	0.081508516	0.412930136	3	3.898	3	3	3	3	3	8	8
11	3	2	0.109004739	0.07165109	0.628749444	8	6.664	3	3	3	8	8	8	8
11	3	2	0.062761506	0.058710298	0.360360236	3	4.71	3	3	3	3	8	8	8
8	3	2	0.050847458	0.049253731	0.569040512	8	4.4	3	3	3	3	4	8	8
8	3	2	0.042492918	0.077419355	0.482642089	3	3.688	3	3	3	3	3	8	8
6	3	2	0	0.031662269	0.695816057	8	4.574	0	0	3	3	8	8	8
6	3	2	0.090909091	0.055710306	0.846756864	8	7.94	8	8	8	8	8	8	8
6	3	2	0.016853933	0.063694268	0.564535942	3	3.626	3	3	3	3	3	8	8
6	3	2	0.043478261	0.036553525	0.870980977	8	7.598	3	4	8	8	8	8	8
6	3	2	0.121212121	0.052453469	0.454870679	3	5.87	3	3	3	8	8	8	8
6	3	2	0.102564103	0.032934132	0.937339607	8	7.94	8	8	8	8	8	8	8
6	3	2	0.059701493	0.048120301	0.626122449	8	7.34	3	3	8	8	8	8	8
6	3	2	0.033500838	0.072124756	0.452854358	3	3.448	3	3	3	3	3	8	8
6	3	2	0.070422535	0.057142857	0.949081633	8	7.99	8	8	8	8	8	8	8
6	3	2	0.057823129	0.107714702	0.563027656	3	4.244	3	3	3	3	3	8	8
6	3	2	0.096385542	0.075862069	0.986305419	8	7.92	8	8	8	8	8	8	8
12	3	1	0.028571429	0.061971831	0.956136821	8	7.072	3	3	8	8	8	8	8
12	3	1	0.073394495	0.064080944	0.769549506	8	7.95	8	8	8	8	8	8	8
12	3	1	0.046195652	0.074197121	0.496171492	3	4.618	3	3	3	3	8	8	8
12	3	1	0.030690537	0.097852029	0.56457552	3	4.558	3	3	3	3	8	8	8
12	3	1	0.114583333	0.068047337	1.214454776	8	7.95	8	8	8	8	8	8	8
14	3	2	0.054945055	0.073089701	0.786046512	8	7.402	3	8	8	8	8	8	8
14	3	2	0.108695652	0.040816327	1.486394558	8	7.98	8	8	8	8	8	8	8
14	3	2	0.093457944	0.086826347	0.945423439	8	7.89	8	8	8	8	8	8	8
14	3	2	0.052173913	0.099078341	0.833541804	8	7.38	3	8	8	8	8	8	8
14	3	2	0.008741259	0.08913649	0.418450723	3	2.88	0	3	3	3	3	3	3
14	3	2	0.048625793	0.090729783	0.430600169	3	3.296	3	3	3	3	3	3	8
14	3	2	0.047619048	0.022727273	1.059821429	8	7.332	3	3	8	8	8	8	8
4	3	2	0.125	0.047297297	0.915178571	8	7.96	8	8	8	8	8	8	8
4	3	2	0.033950617	0.061847988	0.47648499	3	3.856	3	3	3	3	3	8	8
4	3	2	0.082294264	0.066326531	0.602244898	3	5.58	3	3	3	8	8	8	8
4	3	2	0.073825503	0.034602076	0.928324271	8	7.964	8	8	8	8	8	8	8
4	3	2	0.065217391	0.03902439	0.824041812	8	7.93	8	8	8	8	8	8	8
6	3	2	0.04	0.036281179	0.626077098	8	6.322	3	3	3	8	8	8	8
6	3	2	0.035897436	0.063559322	0.554933414	3	4.02	3	3	3	3	4	8	8
6	3	2	0.086956522	0.025229358	0.683093054	8	7.73	3	8	8	8	8	8	8
6	3	2	0.114285714	0.00990099	1.014049976	8	7.948	8	8	8	8	8	8	8
6	3	2	0.052631579	0.010704728	0.174792914	3	0.544	0	0	0	0	0	3	3
8	3	2	0.065217391	0.044848485	0.569922078	8	6.746	3	3	3	8	8	8	8
8	3	2	0.048611111	0.058915947	0.414229604	3	3.58	3	3	3	3	3	8	8
